# Supplementary material for: TBX2 acts as a potent transcriptional silencer of tumour suppressor genes through interaction with the CoREST complex to sustain the proliferation of breast cancers
Source: Nucleic Acids Res. 2022 Jun 10;50(11):6154–73. doi: 10.1093/nar/gkac494 (PMC9226508; doi:10.1093/nar/gkac494)
Supplement: gkac494_Supplemental_Files [file gkac494_supplemental_files.zip]

Archive with 3 entries (3 files):
- McIntyre et al TBX2 NAR Supplementary Material Figures Final.pptx
- McIntyre et al TBX2 NAR Supplementary Material Legends Final.docx
- McIntyre et al TBX2 NAR supplementary tables S1-4.xlsx
