# Supplementary material for: TBX2 acts as a potent transcriptional silencer of tumour suppressor genes through interaction with the CoREST complex to sustain the proliferation of breast cancers
Source: Nucleic Acids Res. 2022 Jun 10;50(11):6154–73. doi: 10.1093/nar/gkac494 (PMC9226508; doi:10.1093/nar/gkac494)
Supplement: gkac494_Supplemental_Files [file gkac494_supplemental_files.zip › McIntyre et al TBX2 NAR supplementary tables S1-4.xlsx]

## Sheet: Supplementary Table 1
siRNA Identifier	Sequence (5'>3')
scr	GCAGCACGACUUCUUCAAG
SIRT3#1	CCUGCUGGAUUGUGACAUA
SIRT3#2	GCAGGUGAAACCAGAAUAU
LSD1#1	AGAUGAAAUGGUAGAGCAA
LSD1#2	CAAAGAAGCAUCUGAAGUA
HDAC7#1	GCAGCGUGGUCAAGCAGAA
HDAC7#2	UCCACAAGGACAAGAGCAA
JMJD2B#1	CUCUUCACGCAGUACAAUA
JMJD2B#2	CAAAUACGUGGCCUACAUA
TBX2#1	GCUAGGCACGGAGAUGGUC
TBX2#2	GUACCAGCCGCGCUUCCAC
ZNF217#1	CGAUCAACGAGGUCGUCCA
ZNF217#2	AUGUCAUCCAAAUCGAGGG
Sp1#1	GCCAAUAGCUACUCAACUA
Sp1#2	AAUGAGAACAGCAACAACU
NDRG1	CGUUCUUGGAUCCUCAGAA
HP1-γ	CUCUCAGAAAGCUGGCAAA
KAP1	UGACCAAGAUCCAGAAGCA
EZH2	GACGAGCUGAUGAAGUAAA
LINC00111	GAAGCGGGCUCUUCUCAGA
cDNA Target	Forward Primer Sequence	Reverse Primer Sequence
SIRT3	GGCAGGGACGATTATTAAAGG	TCCAACAACACTTGAAGCAC
LSD1	GCGAATCCCCCAAGTGAT	CATCCTGATCCCAGTGCTTA
HDAC7	CACCTGCCTCACTGTCAGC	CGAGTCATAGATCAGCCCTGT
JMJD2B	TCCTCCGCAGGTCTCAC	CCAGGGAACTTGGGGTCTT
CST6	GCAACAGCATCTACTACTTC	AGTCTGTGCTCCCCATCTCC
TBX2	GGCTTCACCATCCTAAACTCC	AAACGGGTTGTTGTCGATCTT
NDRG1	CCTACCGCCAGCACATTGTGA	TTCATCAATGCCTACAACAGCCG
CELSR2	AGTGGCATACGGTGCAGCTGAA	ACTCCTGTGTCACAGCCATCCA
CORO2A	GGAGATGGCAACATCCGCTACT	ACACGTCGAGTCCTCTCTTTGG
CTNND2	GCATTCATCACAGGTGCTGCGT	TACAGCAAGGCATCCGTAAGCC
GOLT1A	ACGGCACAAACTCAAGGGAACC	AGACATTGCCCAGGAAGCCGAA
KLHL20	CAAGTTCCTGGTCGGCACAGTA	AGGTTTCCGTGGTCTCGTCCTT
PTK6	GACTTCGGGTTAGCCAGGCTTA	GTCGGATTTGGTGGAGTAATGGC
LINC00111	TGAACACAGTGGAGTTCTGCT	TGTTGAGTCATGTGGGTCATGC
ChIP DNA Target	Forward Primer Sequence	Reverse Primer Sequence
NDRG1 Promoter/TSS	CTAACGCGAGGGAGAAAGGA	CGCCTATAAAGTCGCCCTCC
NDRG1 Negative Region	GAGGTCATGTGGCCTTCAAT	GGAAGGGGATTGGTCAAGTT

## Sheet: Supplementary Table 2
MCF7: Summits of TBX2 ChIP peaks deficient in ZNF217 within 100bp (hg38)
Chrom	Start	End	annotation	geneChr	geneStart	geneEnd	geneLength	geneStrand	transcriptId	distanceToTSS	geneName	geneId
chr16	22190572	22190573	3' UTR	16	22206282	22288732	82451	1	ENST00000263026	-15709	ENSG00000103319	ENSG00000103319
chr1	151582250	151582251	3' UTR	1	151565922	151574927	9006	1	ENST00000490156	16329	ENSG00000143367	ENSG00000143367
chr3	12810267	12810268	3' UTR	3	12807133	12810153	3021	1	ENST00000466558	3135	ENSG00000144712	ENSG00000144712
chr12	51532069	51532070	Distal Intergenic	12	51501828	51509196	7369	1	ENST00000546875	30242	ENSG00000050438	ENSG00000050438
chr16	2905425	2905426	Distal Intergenic	16	2911937	2951208	39272	1	ENST00000253928	-6511	ENSG00000059122	ENSG00000059122
chr13	44917955	44917956	Distal Intergenic	13	44939249	44989483	50235	2	ENST00000379161	71527	ENSG00000083635	ENSG00000083635
chr20	59571687	59571688	Distal Intergenic	20	59577509	59847711	270203	1	ENST00000359926	-5821	ENSG00000087495	ENSG00000087495
chr16	57300062	57300063	Distal Intergenic	16	57256097	57284687	28591	2	ENST00000219207	-15376	ENSG00000102934	ENSG00000102934
chr9	764358	764359	Distal Intergenic	9	734748	746104	11357	1	ENST00000382286	29611	ENSG00000107104	ENSG00000107104
chr14	77033382	77033383	Distal Intergenic	14	77024543	77028699	4157	2	ENST00000238647	-4684	ENSG00000119669	ENSG00000119669
chr20	48621103	48621104	Distal Intergenic	20	48642113	48642738	626	2	ENST00000496915	21634	ENSG00000124126	ENSG00000124126
chr20	50725077	50725078	Distal Intergenic	20	50731544	50753741	22198	1	ENST00000371610	-6466	ENSG00000124171	ENSG00000124171
chr20	43749941	43749942	Distal Intergenic	20	43726164	43726998	835	2	ENST00000373003	-22944	ENSG00000124196	ENSG00000124196
chr20	49979179	49979180	Distal Intergenic	20	49982999	49988886	5888	1	ENST00000244050	-3819	ENSG00000124216	ENSG00000124216
chr20	57748761	57748762	Distal Intergenic	20	57659550	57711536	51987	2	ENST00000472841	-37226	ENSG00000124225	ENSG00000124225
chr20	57718602	57718603	Distal Intergenic	20	57659550	57711536	51987	2	ENST00000472841	-7067	ENSG00000124225	ENSG00000124225
chr20	58179753	58179754	Distal Intergenic	20	58150904	58161150	10247	1	ENST00000371168	28850	ENSG00000124237	ENSG00000124237
chr14	37583874	37583875	Distal Intergenic	14	37591093	37594262	3170	2	ENST00000545425	10387	ENSG00000129514	ENSG00000129514
chr9	131545522	131545523	Distal Intergenic	9	131523801	131531268	7468	2	ENST00000372215	-14255	ENSG00000130717	ENSG00000130717
chr5	139518058	139518059	Distal Intergenic	5	139526431	139626855	100425	1	ENST00000511725	-8372	ENSG00000131508	ENSG00000131508
chr9	97046427	97046428	Distal Intergenic	9	97029679	97039643	9965	2	ENST00000538255	-6785	ENSG00000136943	ENSG00000136943
chr10	122268233	122268234	Distal Intergenic	10	122271306	122338162	66857	1	ENST00000260723	-3072	ENSG00000138152	ENSG00000138152
chr17	82494727	82494728	Distal Intergenic	17	82484808	82488259	3452	1	ENST00000578820	9920	ENSG00000141562	ENSG00000141562
chr5	178086443	178086444	Distal Intergenic	5	178113443	178126087	12645	1	ENST00000274605	-26999	ENSG00000145911	ENSG00000145911
chr7	76380076	76380077	Distal Intergenic	7	76389334	76393490	4157	2	ENST00000492979	13413	ENSG00000146700	ENSG00000146700
chr16	2904339	2904340	Distal Intergenic	16	2898755	2899365	611	1	ENST00000572786	5585	ENSG00000162076	ENSG00000162076
chr2	30711884	30711885	Distal Intergenic	2	30729541	30732484	2944	2	ENST00000490786	20599	ENSG00000162949	ENSG00000162949
chr5	175534238	175534239	Distal Intergenic	5	175521886	175526883	4998	1	ENST00000421887	12353	ENSG00000164466	ENSG00000164466
chr17	49192129	49192130	Distal Intergenic	17	49202791	49208912	6122	2	ENST00000503070	16782	ENSG00000167083	ENSG00000167083
chr12	52164169	52164170	Distal Intergenic	12	52169523	52185749	16227	2	ENST00000466011	21579	ENSG00000167767	ENSG00000167767
chr14	100193080	100193081	Distal Intergenic	14	100143957	100160163	16207	2	ENST00000305631	-32918	ENSG00000168350	ENSG00000168350
chr11	66997201	66997202	Distal Intergenic	11	67006778	67050863	44086	1	ENST00000393946	-9576	ENSG00000173227	ENSG00000173227
chr7	1170060	1170061	Distal Intergenic	7	1160026	1160759	734	2	ENST00000478137	-9302	ENSG00000178381	ENSG00000178381
chr16	88443114	88443115	Distal Intergenic	16	88453317	88537016	83700	1	ENST00000319555	-10202	ENSG00000179588	ENSG00000179588
chr21	41778331	41778332	Distal Intergenic	21	41739369	41767106	27738	2	ENST00000332512	-11226	ENSG00000183421	ENSG00000183421
chr20	47792215	47792216	Distal Intergenic	20	47657406	47786616	129211	2	ENST00000484875	-5600	ENSG00000196562	ENSG00000196562
chr11	77046158	77046159	Distal Intergenic	11	77034398	77041973	7576	1	ENST00000622824	11761	ENSG00000198488	ENSG00000198488
chr1	204506615	204506616	Distal Intergenic	1	204516379	204558119	41741	1	ENST00000367183	-9763	ENSG00000198625	ENSG00000198625
chr3	128584583	128584584	Distal Intergenic	3	128572000	128576086	4087	2	ENST00000356020	-8498	ENSG00000198685	ENSG00000198685
chr1	148255004	148255005	Distal Intergenic	1	148263476	148263632	157	1	ENST00000363009	-8471	ENSG00000199879	ENSG00000199879
chr2	10435121	10435122	Distal Intergenic	2	10446714	10446849	136	2	ENST00000383906	11727	ENSG00000206633	ENSG00000206633
chr19	13841589	13841590	Distal Intergenic	19	13836587	13836659	73	2	ENST00000385245	-4931	ENSG00000207980	ENSG00000207980
chr6	34224011	34224012	Distal Intergenic	6	34219439	34220066	628	1	ENST00000399027	4573	ENSG00000214810	ENSG00000214810
chr6	26312632	26312633	Distal Intergenic	6	26321876	26322292	417	2	ENST00000404612	9659	ENSG00000220875	ENSG00000220875
chr6	26311784	26311785	Distal Intergenic	6	26321876	26322292	417	2	ENST00000404612	10507	ENSG00000220875	ENSG00000220875
chr8	100847655	100847656	Distal Intergenic	8	100831728	100831860	133	2	ENST00000410863	-15796	ENSG00000222795	ENSG00000222795
chr21	41605704	41605705	Distal Intergenic	21	41576135	41581319	5185	2	ENST00000418874	-24386	ENSG00000223400	ENSG00000223400
chr1	116817802	116817803	Distal Intergenic	1	116775104	116775623	520	2	ENST00000456305	-42180	ENSG00000225079	ENSG00000225079
chr6	28982245	28982246	Distal Intergenic	6	28986203	28987484	1282	1	ENST00000438190	-3957	ENSG00000227214	ENSG00000227214
chr1	248874258	248874259	Distal Intergenic	1	248859164	248864796	5633	1	ENST00000417047	15095	ENSG00000227237	ENSG00000227237
chr20	59519621	59519622	Distal Intergenic	20	59515191	59516039	849	1	ENST00000443747	4431	ENSG00000227282	ENSG00000227282
chr20	59525689	59525690	Distal Intergenic	20	59515191	59516039	849	1	ENST00000443747	10499	ENSG00000227282	ENSG00000227282
chr1	115546310	115546311	Distal Intergenic	1	115556826	115557475	650	1	ENST00000422460	-10515	ENSG00000229101	ENSG00000229101
chr20	57089827	57089828	Distal Intergenic	20	57105741	57107128	1388	1	ENST00000442780	-15913	ENSG00000231078	ENSG00000231078
chr1	116485479	116485480	Distal Intergenic	1	116452646	116478842	26197	2	ENST00000443219	-6638	ENSG00000233154	ENSG00000233154
chr2	121075375	121075376	Distal Intergenic	2	121081437	121088726	7290	2	ENST00000441053	13350	ENSG00000234455	ENSG00000234455
chr20	53915930	53915931	Distal Intergenic	20	53940160	53942508	2349	1	ENST00000450473	-24229	ENSG00000236352	ENSG00000236352
chr17	43315957	43315958	Distal Intergenic	17	43221417	43305976	84560	2	ENST00000433702	-9982	ENSG00000236383	ENSG00000236383
chr3	194871691	194871692	Distal Intergenic	3	194827890	194832592	4703	1	ENST00000427064	43802	ENSG00000238031	ENSG00000238031
chr20	57047480	57047481	Distal Intergenic	20	57054790	57054841	52	1	ENST00000459516	-7309	ENSG00000238644	ENSG00000238644
chr14	20613443	20613444	Distal Intergenic	14	20616644	20616991	348	2	ENST00000496941	3547	ENSG00000239327	ENSG00000239327
chr14	20625449	20625450	Distal Intergenic	14	20616644	20616991	348	2	ENST00000496941	-8459	ENSG00000239327	ENSG00000239327
chr1	115596007	115596008	Distal Intergenic	1	115606471	115606768	298	1	ENST00000463843	-10463	ENSG00000239984	ENSG00000239984
chr12	124939686	124939687	Distal Intergenic	12	124935455	124935895	441	2	ENST00000480427	-3792	ENSG00000241129	ENSG00000241129
chr12	124927402	124927403	Distal Intergenic	12	124935488	124935860	373	2	ENST00000392735	8457	ENSG00000241129	ENSG00000241129
chr12	52879625	52879626	Distal Intergenic	12	52885429	52886385	957	1	ENST00000485823	-5803	ENSG00000241146	ENSG00000241146
chr5	138492180	138492181	Distal Intergenic	5	138473744	138474361	618	1	ENST00000469948	18437	ENSG00000241458	ENSG00000241458
chr1	201559861	201559862	Distal Intergenic	1	201520056	201520549	494	1	ENST00000482594	39806	ENSG00000242150	ENSG00000242150
chr8	134906259	134906260	Distal Intergenic	8	134849935	134881899	31965	1	ENST00000505083	56325	ENSG00000251218	ENSG00000251218
chr9	121550658	121550659	Distal Intergenic	9	121539876	121539962	87	1	ENST00000517131	10783	ENSG00000252940	ENSG00000252940
chr9	121546192	121546193	Distal Intergenic	9	121539876	121539962	87	1	ENST00000517131	6317	ENSG00000252940	ENSG00000252940
chr8	102810846	102810847	Distal Intergenic	8	102806822	102809971	3150	1	ENST00000517910	4025	ENSG00000253669	ENSG00000253669
chr11	59550682	59550683	Distal Intergenic	11	59561146	59566074	4929	2	ENST00000533552	15391	ENSG00000255008	ENSG00000255008
chr12	6278722	6278723	Distal Intergenic	12	6270168	6270425	258	2	ENST00000537967	-8298	ENSG00000256103	ENSG00000256103
chr12	105860744	105860745	Distal Intergenic	12	105706774	105742229	35456	1	ENST00000547465	153971	ENSG00000257859	ENSG00000257859
chr14	35341826	35341827	Distal Intergenic	14	35362232	35363628	1397	2	ENST00000555024	21801	ENSG00000258860	ENSG00000258860
chr15	85168818	85168819	Distal Intergenic	15	85178628	85178806	179	2	ENST00000561005	9987	ENSG00000259270	ENSG00000259270
chr16	89247490	89247491	Distal Intergenic	16	89226807	89228692	1886	2	ENST00000563182	-18799	ENSG00000260659	ENSG00000260659
chr2	94208942	94208943	Distal Intergenic	2	94582873	94585473	2601	2	ENST00000562856	376530	ENSG00000261522	ENSG00000261522
chr16	85351049	85351050	Distal Intergenic	16	85357463	85359449	1987	1	ENST00000568080	-6413	ENSG00000261567	ENSG00000261567
chr1	149558429	149558430	Distal Intergenic	1	149583865	149584464	600	1	ENST00000585245	-25435	ENSG00000263464	ENSG00000263464
chr20	51307009	51307010	Distal Intergenic	20	51377235	51377321	87	2	ENST00000516531	70311	ENSG00000263645	ENSG00000263645
chr12	54214838	54214839	Distal Intergenic	12	54231397	54231476	80	2	ENST00000577868	16637	ENSG00000265371	ENSG00000265371
chr12	52148621	52148622	Distal Intergenic	12	52113925	52114012	88	1	ENST00000578580	34697	ENSG00000265804	ENSG00000265804
chr12	52139687	52139688	Distal Intergenic	12	52113925	52114012	88	1	ENST00000578580	25763	ENSG00000265804	ENSG00000265804
chr9	126722584	126722585	Distal Intergenic	9	126718243	126718333	91	2	ENST00000579759	-4252	ENSG00000266403	ENSG00000266403
chr6	44469966	44469967	Distal Intergenic	6	44435641	44435722	82	1	ENST00000583943	34326	ENSG00000266619	ENSG00000266619
chr1	114033429	114033430	Distal Intergenic	1	114001433	114002235	803	2	ENST00000604433	-31195	ENSG00000270780	ENSG00000270780
chr1	148353700	148353701	Distal Intergenic	1	148358245	148358686	442	2	ENST00000609678	4985	ENSG00000272824	ENSG00000272824
chr1	146370139	146370140	Distal Intergenic	1	146376807	146376970	164	1	ENST00000615842	-6667	ENSG00000273768	ENSG00000273768
chr6	27688326	27688327	Distal Intergenic	6	27666481	27666589	109	1	ENST00000622725	21846	ENSG00000276793	ENSG00000276793
chr21	6372139	6372140	Distal Intergenic	21	6365955	6366055	101	1	ENST00000615262	6185	ENSG00000276902	ENSG00000276902
chr1	146472529	146472530	Distal Intergenic	1	146459449	146461859	2411	1	ENST00000614199	13081	ENSG00000277655	ENSG00000277655
chr20	54267565	54267566	Distal Intergenic	20	54249953	54250327	375	1	ENST00000624441	17613	ENSG00000280041	ENSG00000280041
chr17	48025365	48025366	Downstream (<1kb)	17	48026171	48028560	2390	2	ENST00000585182	3194	ENSG00000005243	ENSG00000005243
chr10	72332149	72332150	Downstream (<1kb)	10	72335557	72336865	1309	2	ENST00000473051	4715	ENSG00000148719	ENSG00000148719
chr1	201480646	201480647	Downstream (2-3kb)	1	201465958	201469237	3280	2	ENST00000367309	-11410	ENSG00000174307	ENSG00000174307
chr5	181188470	181188471	Downstream (2-3kb)	5	181191046	181191852	807	2	ENST00000513771	3381	ENSG00000248473	ENSG00000248473
chrX	153743633	153743634	Exon (ENST00000218104/ENSG00000101986, exon 10 of 10)	23	153735344	153740604	5261	1	ENST00000443684	8290	ENSG00000101986	ENSG00000101986
chr5	173315651	173315652	Exon (ENST00000265087/ENSG00000113739, exon 1 of 4)	5	173318178	173324286	6109	2	ENST00000520593	8634	ENSG00000113739	ENSG00000113739
chr3	9500710	9500711	Exon (ENST00000287585/ENSG00000156959, exon 1 of 4)	3	9475050	9475659	610	1	ENST00000466826	25661	ENSG00000168137	ENSG00000168137
chr12	121839661	121839662	Exon (ENST00000289004/ENSG00000158104, exon 1 of 14)	12	121846862	121849791	2930	2	ENST00000543869	10129	ENSG00000158104	ENSG00000158104
chr5	77630425	77630426	Exon (ENST00000306422/ENSG00000171540, exon 1 of 3)	5	77635931	77636993	1063	2	ENST00000515716	6567	ENSG00000171540	ENSG00000171540
chr8	47826749	47826750	Exon (ENST00000314191/ENSG00000253729, exon 24 of 86)	8	47805079	47805179	101	2	ENST00000384719	-21571	ENSG00000207450	ENSG00000207450
chr7	43986217	43986218	Exon (ENST00000420754/ENSG00000239556, exon 2 of 6)	7	43984994	43990207	5214	2	ENST00000420754	3989	ENSG00000239556	ENSG00000239556
chr17	60008563	60008564	Exon (ENST00000590047/ENSG00000238283, exon 1 of 13)	17	59976009	60002384	26376	2	ENST00000588725	-6180	ENSG00000266992	ENSG00000266992
chr1	196992066	196992067	Intron (ENST00000256785/ENSG00000134389, intron 3 of 9)	1	196977556	197009674	32119	1	ENST00000256785	14511	ENSG00000134389	ENSG00000134389
chr20	54649598	54649599	Intron (ENST00000262593/ENSG00000101134, intron 7 of 7)	20	54554933	54555557	625	1	ENST00000484860	94666	ENSG00000101134	ENSG00000101134
chr20	62900915	62900916	Intron (ENST00000266070/ENSG00000101191, intron 6 of 15)	20	62905006	62914406	9401	2	ENST00000370366	13490	ENSG00000101191	ENSG00000101191
chr12	120231616	120231617	Intron (ENST00000267257/ENSG00000089159, intron 1 of 10)	12	120210448	120226844	16397	2	ENST00000536957	-4773	ENSG00000089159	ENSG00000089159
chr1	204288427	204288428	Intron (ENST00000272203/ENSG00000143850, intron 1 of 22)	1	204277005	204277948	944	1	ENST00000437919	11423	ENSG00000231691	ENSG00000231691
chr9	137514031	137514032	Intron (ENST00000277531/ENSG00000130653, intron 11 of 33)	9	137545748	137545833	86	1	ENST00000580317	-31716	ENSG00000263933	ENSG00000263933
chr9	136539850	136539851	Intron (ENST00000277541/ENSG00000148400, intron 2 of 33)	9	136542881	136543835	955	1	ENST00000439501	-3030	ENSG00000227512	ENSG00000227512
chr2	201613090	201613091	Intron (ENST00000286195/ENSG00000155754, intron 1 of 14)	2	201487525	201619154	131630	2	ENST00000439802	6063	ENSG00000155754	ENSG00000155754
chr21	43975618	43975619	Intron (ENST00000291572/ENSG00000160216, intron 7 of 9)	21	43971403	43981412	10010	1	ENST00000484865	4216	ENSG00000160216	ENSG00000160216
chr3	142857236	142857237	Intron (ENST00000295992/ENSG00000163710, intron 2 of 8)	3	142820967	142848344	27378	2	ENST00000480473	-8893	ENSG00000163710	ENSG00000163710
chr10	132163660	132163661	Intron (ENST00000298622/ENSG00000188385, intron 19 of 23)	10	132143716	132184809	41094	1	ENST00000477275	19945	ENSG00000188385	ENSG00000188385
chr17	67475624	67475625	Intron (ENST00000299954/ENSG00000154217, intron 1 of 8)	17	67471489	67471585	97	1	ENST00000384955	4136	ENSG00000207688	ENSG00000207688
chr11	61141779	61141780	Intron (ENST00000301765/ENSG00000167987, intron 1 of 4)	11	61143380	61145464	2085	2	ENST00000624057	3684	ENSG00000279549	ENSG00000279549
chr5	16552894	16552895	Intron (ENST00000306320/ENSG00000154153, intron 3 of 8)	5	16475231	16509436	34206	2	ENST00000509977	-43459	ENSG00000154153	ENSG00000154153
chr20	51624431	51624432	Intron (ENST00000311637/ENSG00000054793, intron 13 of 22)	20	51391228	51562831	171604	2	ENST00000609507	-61601	ENSG00000101096	ENSG00000101096
chr8	106765460	106765461	Intron (ENST00000311955/ENSG00000174429, intron 1 of 1)	8	106759483	106770245	10763	2	ENST00000311955	4784	ENSG00000174429	ENSG00000174429
chr1	174987182	174987183	Intron (ENST00000325589/ENSG00000152061, intron 9 of 10)	1	174996524	174996629	106	1	ENST00000516743	-9341	ENSG00000252552	ENSG00000252552
chr16	88925425	88925426	Intron (ENST00000327483/ENSG00000129993, intron 1 of 10)	16	88936779	88937756	978	2	ENST00000561980	12330	ENSG00000261226	ENSG00000261226
chr7	4745120	4745121	Intron (ENST00000328914/ENSG00000164916, intron 2 of 8)	7	4740859	4755051	14193	1	ENST00000460979	4262	ENSG00000164916	ENSG00000164916
chr1	201704365	201704366	Intron (ENST00000367302/ENSG00000134369, intron 3 of 29)	1	201719508	201719627	120	1	ENST00000577455	-15142	ENSG00000264802	ENSG00000264802
chr1	115052715	115052716	Intron (ENST00000369516/ENSG00000134198, intron 7 of 7)	1	115050445	115058425	7981	2	ENST00000491992	5709	ENSG00000134198	ENSG00000134198
chr20	59222676	59222677	Intron (ENST00000371030/ENSG00000124203, intron 3 of 4)	20	59191020	59259113	68094	1	ENST00000371030	31657	ENSG00000124203	ENSG00000124203
chr20	44610127	44610128	Intron (ENST00000372891/ENSG00000168734, intron 4 of 5)	20	44614308	44619037	4730	1	ENST00000349959	-4180	ENSG00000168734	ENSG00000168734
chr20	36436359	36436360	Intron (ENST00000373913/ENSG00000080845, intron 4 of 12)	20	36461338	36528637	67300	1	ENST00000475894	-24978	ENSG00000080845	ENSG00000080845
chr8	124593082	124593083	Intron (ENST00000378017/ENSG00000170873, intron 3 of 13)	8	124579631	124580648	1018	1	ENST00000606244	13452	ENSG00000272486	ENSG00000272486
chr15	78860609	78860610	Intron (ENST00000379535/ENSG00000185787, intron 2 of 12)	15	78863247	78863729	483	2	ENST00000482506	3119	ENSG00000243711	ENSG00000243711
chr14	99563309	99563310	Intron (ENST00000380243/ENSG00000205476, intron 1 of 5)	14	99516265	99572975	56711	2	ENST00000556348	9665	ENSG00000205476	ENSG00000205476
chr11	66868806	66868807	Intron (ENST00000393955/ENSG00000173599, intron 8 of 20)	11	66857883	66860475	2593	2	ENST00000530187	-8332	ENSG00000173599	ENSG00000173599
chr7	32204585	32204586	Intron (ENST00000396193/ENSG00000154678, intron 2 of 18)	7	31751179	32299329	548151	2	ENST00000396193	94743	ENSG00000154678	ENSG00000154678
chr21	40386513	40386514	Intron (ENST00000400454/ENSG00000171587, intron 3 of 32)	21	40383083	40385358	2276	1	ENST00000455354	3431	ENSG00000235123	ENSG00000235123
chr17	66728127	66728128	Intron (ENST00000413366/ENSG00000154229, intron 8 of 16)	17	66676372	66677404	1033	1	ENST00000457168	51756	ENSG00000229330	ENSG00000229330
chr2	26961884	26961885	Intron (ENST00000416226/ENSG00000230286, intron 1 of 1)	2	26970612	27027196	56585	1	ENST00000233121	-8727	ENSG00000084764	ENSG00000084764
chr14	75453491	75453492	Intron (ENST00000419727/ENSG00000140044, intron 2 of 3)	14	75432134	75470457	38324	1	ENST00000267569	21358	ENSG00000140044	ENSG00000140044
chr10	101095634	101095635	Intron (ENST00000445873/ENSG00000236311, intron 2 of 2)	10	101066395	101067059	665	1	ENST00000608812	29240	ENSG00000107821	ENSG00000107821
chr3	4868660	4868661	Intron (ENST00000449914/ENSG00000235978, intron 1 of 3)	3	4814294	4856755	42462	2	ENST00000465436	-11906	ENSG00000235978	ENSG00000235978
chr20	48636005	48636006	Intron (ENST00000482556/ENSG00000124126, intron 15 of 21)	20	48642113	48642738	626	2	ENST00000496915	6732	ENSG00000124126	ENSG00000124126
chr9	137311610	137311611	Intron (ENST00000491734/ENSG00000187609, intron 13 of 14)	9	137300482	137302251	1770	2	ENST00000356628	-9360	ENSG00000198435	ENSG00000198435
chr4	56544821	56544822	Intron (ENST00000512175/ENSG00000249693, intron 1 of 8)	4	56557716	56596545	38830	1	ENST00000510716	-12894	ENSG00000249693	ENSG00000249693
chr5	134466754	134466755	Intron (ENST00000513329/ENSG00000250994, intron 1 of 1)	5	134429051	134460615	31565	2	ENST00000512748	-6140	ENSG00000250564	ENSG00000250564
chr17	49570200	49570201	Intron (ENST00000514506/ENSG00000249906, intron 1 of 2)	17	49505657	49574064	68408	2	ENST00000514506	3863	ENSG00000249906	ENSG00000249906
chr1	181425179	181425180	Intron (ENST00000524607/ENSG00000198216, intron 1 of 10)	1	181413102	181716129	303028	1	ENST00000524607	12078	ENSG00000198216	ENSG00000198216
chr11	15650154	15650155	Intron (ENST00000532242/ENSG00000254695, intron 1 of 2)	11	15643885	15705368	61484	1	ENST00000532242	6270	ENSG00000254695	ENSG00000254695
chr1	161531149	161531150	Intron (ENST00000537821/ENSG00000273112, intron 3 of 4)	1	161524540	161526910	2371	1	ENST00000309758	6610	ENSG00000173110	ENSG00000173110
chr11	69654745	69654746	Intron (ENST00000542515/ENSG00000149716, intron 1 of 2)	11	69653076	69658430	5355	2	ENST00000542515	3684	ENSG00000149716	ENSG00000149716
chr2	108636459	108636460	Intron (ENST00000544547/ENSG00000169756, intron 1 of 9)	2	108621273	108673953	52681	1	ENST00000422797	15187	ENSG00000169756	ENSG00000169756
chr12	52033080	52033081	Intron (ENST00000548977/ENSG00000123358, intron 1 of 2)	12	52037177	52055197	18021	1	ENST00000546842	-4096	ENSG00000123358	ENSG00000123358
chr12	49234647	49234648	Intron (ENST00000550574/ENSG00000167553, intron 2 of 2)	12	49228043	49269937	41895	1	ENST00000552125	6605	ENSG00000167553	ENSG00000167553
chr14	100214705	100214706	Intron (ENST00000554537/ENSG00000258982, intron 1 of 1)	14	100238298	100239346	1049	1	ENST00000554371	-23592	ENSG00000100811	ENSG00000100811
chr16	78046195	78046196	Intron (ENST00000567430/ENSG00000166509, intron 1 of 2)	16	78048483	78049897	1415	2	ENST00000562317	3701	ENSG00000260731	ENSG00000260731
chr11	69106662	69106663	Intron (ENST00000567925/ENSG00000260895, intron 1 of 1)	11	69103493	69109094	5602	1	ENST00000567925	3170	ENSG00000260895	ENSG00000260895
chr6	37516191	37516192	Intron (ENST00000570443/ENSG00000204110, intron 1 of 3)	6	37507348	37535616	28269	1	ENST00000570443	8844	ENSG00000204110	ENSG00000204110
chr17	49395184	49395185	Intron (ENST00000576461/ENSG00000262039, intron 2 of 2)	17	49400429	49400800	372	2	ENST00000462104	5615	ENSG00000186244	ENSG00000186244
chr16	3192011	3192012	Intron (ENST00000576468/ENSG00000262668, intron 3 of 3)	16	3188212	3224779	36568	1	ENST00000576468	3800	ENSG00000262668	ENSG00000262668
chr1	121016868	121016869	Intron (ENST00000612313/ENSG00000275585, intron 2 of 2)	1	121008362	121008507	146	2	ENST00000610293	-8362	ENSG00000273516	ENSG00000273516
chr1	149708682	149708683	Intron (ENST00000617878/ENSG00000234232, intron 2 of 2)	1	149702328	149705721	3394	1	ENST00000607157	6355	ENSG00000272058	ENSG00000272058
chr6	53544730	53544731	Promoter (<=1kb)	6	53514287	53544608	30322	2	ENST00000513939	-123	ENSG00000001084	ENSG00000001084
chr7	87345616	87345617	Promoter (<=1kb)	7	87345681	87399481	53801	1	ENST00000419147	-64	ENSG00000005469	ENSG00000005469
chr7	105014218	105014219	Promoter (<=1kb)	7	105014218	105091609	77392	1	ENST00000476671	1	ENSG00000005483	ENSG00000005483
chr11	60924381	60924382	Promoter (<=1kb)	11	60924463	60926631	2169	1	ENST00000537065	-81	ENSG00000006118	ENSG00000006118
chr7	98401242	98401243	Promoter (<=1kb)	7	98308304	98401068	92765	2	ENST00000462558	-175	ENSG00000006453	ENSG00000006453
chr17	28645270	28645271	Promoter (<=1kb)	17	28639061	28645155	6095	2	ENST00000580882	-116	ENSG00000007202	ENSG00000007202
chr16	1612284	1612285	Promoter (<=1kb)	16	1612325	1677908	65584	1	ENST00000397412	-40	ENSG00000007545	ENSG00000007545
chr17	63445816	63445817	Promoter (<=1kb)	17	63432305	63446184	13880	2	ENST00000584031	367	ENSG00000008283	ENSG00000008283
chr8	133571986	133571987	Promoter (<=1kb)	8	133454848	133571940	117093	2	ENST00000399640	-47	ENSG00000008513	ENSG00000008513
chr1	114758042	114758043	Promoter (<=1kb)	1	114716914	114758050	41137	2	ENST00000610726	7	ENSG00000009307	ENSG00000009307
chr17	44324939	44324940	Promoter (<=1kb)	17	44319625	44324870	5246	2	ENST00000225308	-70	ENSG00000013306	ENSG00000013306
chr7	151341725	151341726	Promoter (<=1kb)	7	151341711	151378449	36739	1	ENST00000568733	15	ENSG00000013374	ENSG00000013374
chr5	141969020	141969021	Promoter (<=1kb)	5	141969039	141990291	21253	1	ENST00000394520	-18	ENSG00000013561	ENSG00000013561
chr1	193105476	193105477	Promoter (<=1kb)	1	193096468	193105431	8964	2	ENST00000367439	-46	ENSG00000023572	ENSG00000023572
chr20	44960472	44960473	Promoter (<=1kb)	20	44942130	44960486	18357	2	ENST00000372813	13	ENSG00000025772	ENSG00000025772
chr2	58046657	58046658	Promoter (<=1kb)	2	58046642	58159920	113279	1	ENST00000412104	16	ENSG00000028116	ENSG00000028116
chr6	136289951	136289952	Promoter (<=1kb)	6	136256863	136289851	32989	2	ENST00000531224	-101	ENSG00000029363	ENSG00000029363
chr8	100310519	100310520	Promoter (<=1kb)	8	100257342	100310327	52986	2	ENST00000341084	-193	ENSG00000034677	ENSG00000034677
chr2	70302104	70302105	Promoter (<=1kb)	2	70295975	70302090	6116	2	ENST00000037869	-15	ENSG00000035141	ENSG00000035141
chr10	73997904	73997905	Promoter (<=1kb)	10	73998114	74118048	119935	1	ENST00000624354	-209	ENSG00000035403	ENSG00000035403
chr16	71723975	71723976	Promoter (<=1kb)	16	71648170	71723882	75713	2	ENST00000567016	-94	ENSG00000040199	ENSG00000040199
chr14	89956049	89956050	Promoter (<=1kb)	14	89956037	89963552	7516	1	ENST00000553527	13	ENSG00000042088	ENSG00000042088
chr5	176647342	176647343	Promoter (<=1kb)	5	176647387	176659020	11634	1	ENST00000310032	-44	ENSG00000048140	ENSG00000048140
chr12	51391734	51391735	Promoter (<=1kb)	12	51391736	51462892	71157	1	ENST00000547697	-1	ENSG00000050438	ENSG00000050438
chr16	75251715	75251716	Promoter (<=1kb)	16	75229030	75251609	22580	2	ENST00000162330	-107	ENSG00000050820	ENSG00000050820
chr18	23872941	23872942	Promoter (<=1kb)	18	23872840	23954939	82100	1	ENST00000269217	102	ENSG00000053747	ENSG00000053747
chr11	73598243	73598244	Promoter (<=1kb)	11	73400487	73598189	197703	2	ENST00000064778	-55	ENSG00000054965	ENSG00000054965
chr16	2911823	2911824	Promoter (<=1kb)	16	2911937	2951208	39272	1	ENST00000253928	-113	ENSG00000059122	ENSG00000059122
chr12	53006237	53006238	Promoter (<=1kb)	12	53006282	53021758	15477	1	ENST00000551527	-44	ENSG00000063046	ENSG00000063046
chr2	197310814	197310815	Promoter (<=1kb)	2	197125837	197310797	184961	2	ENST00000447713	-18	ENSG00000065413	ENSG00000065413
chr10	12129516	12129517	Promoter (<=1kb)	10	12129637	12155404	25768	1	ENST00000379051	-120	ENSG00000065665	ENSG00000065665
chr2	74199300	74199301	Promoter (<=1kb)	2	74198629	74206073	7445	1	ENST00000488086	672	ENSG00000065911	ENSG00000065911
chr14	92794097	92794098	Promoter (<=1kb)	14	92794231	92839963	45733	1	ENST00000163416	-133	ENSG00000066455	ENSG00000066455
chr7	100177486	100177487	Promoter (<=1kb)	7	100177563	100214380	36818	1	ENST00000426455	-76	ENSG00000066923	ENSG00000066923
chr10	1048945	1048946	Promoter (<=1kb)	10	1042677	1048935	6259	2	ENST00000482091	-11	ENSG00000067064	ENSG00000067064
chr15	73992324	73992325	Promoter (<=1kb)	15	73988654	73992318	3665	2	ENST00000566081	-7	ENSG00000067221	ENSG00000067221
chr15	72230355	72230356	Promoter (<=1kb)	15	72199629	72229722	30094	2	ENST00000568459	-634	ENSG00000067225	ENSG00000067225
chr10	132537391	132537392	Promoter (<=1kb)	10	132537820	132783480	245661	1	ENST00000368594	-428	ENSG00000068383	ENSG00000068383
chr17	59155517	59155518	Promoter (<=1kb)	17	59155499	59202568	47070	1	ENST00000262293	19	ENSG00000068489	ENSG00000068489
chr15	52179996	52179997	Promoter (<=1kb)	15	52122206	52180001	57796	2	ENST00000358784	4	ENSG00000069966	ENSG00000069966
chr17	76586116	76586117	Promoter (<=1kb)	17	76565379	76586128	20750	2	ENST00000225276	11	ENSG00000070731	ENSG00000070731
chr8	100722119	100722120	Promoter (<=1kb)	8	100718120	100722092	3973	2	ENST00000520142	-28	ENSG00000070756	ENSG00000070756
chrX	154516424	154516425	Promoter (<=1kb)	23	154506204	154516242	10039	2	ENST00000434658	-183	ENSG00000071889	ENSG00000071889
chr6	170584725	170584726	Promoter (<=1kb)	6	170581748	170584692	2945	2	ENST00000614056	-34	ENSG00000071994	ENSG00000071994
chr11	63838947	63838948	Promoter (<=1kb)	11	63838928	63911019	72092	1	ENST00000402010	20	ENSG00000072518	ENSG00000072518
chr16	15650047	15650048	Promoter (<=1kb)	16	15650227	15726353	76127	1	ENST00000396354	-179	ENSG00000072864	ENSG00000072864
chr17	75525554	75525555	Promoter (<=1kb)	17	75525726	75575208	49483	1	ENST00000167462	-171	ENSG00000073350	ENSG00000073350
chr7	87876327	87876328	Promoter (<=1kb)	7	87833568	87876349	42782	2	ENST00000341119	21	ENSG00000075303	ENSG00000075303
chr7	5529408	5529409	Promoter (<=1kb)	7	5527741	5529663	1923	2	ENST00000493945	254	ENSG00000075624	ENSG00000075624
chr19	10335041	10335042	Promoter (<=1kb)	19	10333778	10334723	946	2	ENST00000592945	-319	ENSG00000076662	ENSG00000076662
chr1	202342066	202342067	Promoter (<=1kb)	1	202331837	202341980	10144	2	ENST00000487227	-87	ENSG00000077152	ENSG00000077152
chr11	76860860	76860861	Promoter (<=1kb)	11	76860867	77019767	158901	1	ENST00000534206	-6	ENSG00000078124	ENSG00000078124
chr12	4321163	4321164	Promoter (<=1kb)	12	4321205	4354593	33389	1	ENST00000179259	-41	ENSG00000078237	ENSG00000078237
chr7	100428729	100428730	Promoter (<=1kb)	7	100400853	100428679	27827	2	ENST00000398027	-51	ENSG00000078487	ENSG00000078487
chr12	71754786	71754787	Promoter (<=1kb)	12	71754874	71800285	45412	1	ENST00000261263	-87	ENSG00000080371	ENSG00000080371
chr1	113390361	113390362	Promoter (<=1kb)	1	113390749	113682434	291686	1	ENST00000369617	-387	ENSG00000081026	ENSG00000081026
chr5	37379186	37379187	Promoter (<=1kb)	5	37379212	37753435	374224	1	ENST00000265107	-25	ENSG00000082068	ENSG00000082068
chr3	124887470	124887471	Promoter (<=1kb)	3	124761948	124887297	125350	2	ENST00000296181	-174	ENSG00000082781	ENSG00000082781
chr1	109042090	109042091	Promoter (<=1kb)	1	108970218	109042102	71885	2	ENST00000357672	11	ENSG00000085433	ENSG00000085433
chr1	108200364	108200365	Promoter (<=1kb)	1	108134036	108200358	66323	2	ENST00000565488	-7	ENSG00000085491	ENSG00000085491
chr8	86514419	86514420	Promoter (<=1kb)	8	86514427	86561498	47072	1	ENST00000517490	-7	ENSG00000085719	ENSG00000085719
chr15	80059534	80059535	Promoter (<=1kb)	15	80059568	80138392	78825	1	ENST00000613266	-33	ENSG00000086666	ENSG00000086666
chr17	44200177	44200178	Promoter (<=1kb)	17	44194240	44200113	5874	2	ENST00000593073	-65	ENSG00000087152	ENSG00000087152
chr17	63827452	63827453	Promoter (<=1kb)	17	63827453	63831203	3751	1	ENST00000582130	0	ENSG00000087191	ENSG00000087191
chr14	52552676	52552677	Promoter (<=1kb)	14	52439259	52552522	113264	2	ENST00000554399	-155	ENSG00000087301	ENSG00000087301
chr20	56629257	56629258	Promoter (<=1kb)	20	56629302	56639283	9982	1	ENST00000201031	-44	ENSG00000087510	ENSG00000087510
chr20	21125980	21125981	Promoter (<=1kb)	20	21125983	21246618	120636	1	ENST00000619574	-2	ENSG00000088970	ENSG00000088970
chr12	6753677	6753678	Promoter (<=1kb)	12	6747996	6753555	5560	2	ENST00000203630	-123	ENSG00000089693	ENSG00000089693
chr14	102592513	102592514	Promoter (<=1kb)	14	102592661	102730576	137916	1	ENST00000262241	-147	ENSG00000089902	ENSG00000089902
chr14	99481103	99481104	Promoter (<=1kb)	14	99481169	99502376	21208	1	ENST00000557165	-65	ENSG00000090061	ENSG00000090061
chr15	64989912	64989913	Promoter (<=1kb)	15	64982933	64989911	6979	2	ENST00000558339	-2	ENSG00000090487	ENSG00000090487
chr7	105522349	105522350	Promoter (<=1kb)	7	105439661	105522267	82607	2	ENST00000481939	-83	ENSG00000091127	ENSG00000091127
chr3	112641264	112641265	Promoter (<=1kb)	3	112604560	112641269	36710	2	ENST00000206423	4	ENSG00000091986	ENSG00000091986
chr14	22957133	22957134	Promoter (<=1kb)	14	22946270	22957137	10868	2	ENST00000555986	3	ENSG00000092036	ENSG00000092036
chr1	172532981	172532982	Promoter (<=1kb)	1	172533118	172611831	78714	1	ENST00000616058	-136	ENSG00000094975	ENSG00000094975
chr10	95561506	95561507	Promoter (<=1kb)	10	95311773	95561414	249642	2	ENST00000306402	-93	ENSG00000095637	ENSG00000095637
chr6	44246419	44246420	Promoter (<=1kb)	6	44246166	44253888	7723	1	ENST00000620073	254	ENSG00000096384	ENSG00000096384
chr19	18097722	18097723	Promoter (<=1kb)	19	18097793	18151692	53900	1	ENST00000262811	-70	ENSG00000099308	ENSG00000099308
chr19	8413218	8413219	Promoter (<=1kb)	19	8413270	8439004	25735	1	ENST00000381035	-51	ENSG00000099785	ENSG00000099785
chr22	21735979	21735980	Promoter (<=1kb)	22	21697544	21735834	38291	2	ENST00000339468	-146	ENSG00000100027	ENSG00000100027
chr22	31753903	31753904	Promoter (<=1kb)	22	31753951	31907034	153084	1	ENST00000535622	-47	ENSG00000100150	ENSG00000100150
chr22	29883119	29883120	Promoter (<=1kb)	22	29883155	30027880	144726	1	ENST00000401950	-35	ENSG00000100330	ENSG00000100330
chr14	24429944	24429945	Promoter (<=1kb)	14	24429938	24438408	8471	1	ENST00000553935	7	ENSG00000100441	ENSG00000100441
chr14	52791633	52791634	Promoter (<=1kb)	14	52775194	52791601	16408	2	ENST00000216410	-33	ENSG00000100522	ENSG00000100522
chr14	77377001	77377002	Promoter (<=1kb)	14	77335021	77377109	42089	2	ENST00000216468	107	ENSG00000100580	ENSG00000100580
chr14	59188947	59188948	Promoter (<=1kb)	14	59188699	59291508	102810	1	ENST00000556135	249	ENSG00000100592	ENSG00000100592
chr14	61695514	61695515	Promoter (<=1kb)	14	61695513	61726763	31251	1	ENST00000553999	2	ENSG00000100644	ENSG00000100644
chr14	69767838	69767839	Promoter (<=1kb)	14	69767783	69768675	893	1	ENST00000555412	56	ENSG00000100650	ENSG00000100650
chr20	25391010	25391011	Promoter (<=1kb)	20	25294743	25390983	96241	2	ENST00000376542	-28	ENSG00000100997	ENSG00000100997
chr20	25585549	25585550	Promoter (<=1kb)	20	25452826	25585517	132692	2	ENST00000422516	-33	ENSG00000101004	ENSG00000101004
chr20	43666950	43666951	Promoter (<=1kb)	20	43667019	43716495	49477	1	ENST00000396863	-68	ENSG00000101057	ENSG00000101057
chr20	58981155	58981156	Promoter (<=1kb)	20	58981208	58995133	13926	1	ENST00000602795	-52	ENSG00000101158	ENSG00000101158
chr20	59042955	59042956	Promoter (<=1kb)	20	59033145	59042909	9765	2	ENST00000355937	-47	ENSG00000101166	ENSG00000101166
chr20	62862066	62862067	Promoter (<=1kb)	20	62845138	62861763	16626	2	ENST00000217162	-304	ENSG00000101190	ENSG00000101190
chr20	3768008	3768009	Promoter (<=1kb)	20	3753508	3767781	14274	2	ENST00000399672	-228	ENSG00000101220	ENSG00000101220
chr20	13995254	13995255	Promoter (<=1kb)	20	13849403	13995333	145931	2	ENST00000486903	78	ENSG00000101251	ENSG00000101251
chr20	32207859	32207860	Promoter (<=1kb)	20	32207880	32238667	30788	1	ENST00000375749	-20	ENSG00000101346	ENSG00000101346
chr18	12991269	12991270	Promoter (<=1kb)	18	12991362	13059314	67953	1	ENST00000589596	-92	ENSG00000101639	ENSG00000101639
chrX	153724802	153724803	Promoter (<=1kb)	23	153724868	153744762	19895	1	ENST00000218104	-65	ENSG00000101986	ENSG00000101986
chrX	154378774	154378775	Promoter (<=1kb)	23	154379197	154381523	2327	1	ENST00000369842	-422	ENSG00000102119	ENSG00000102119
chr16	4624376	4624377	Promoter (<=1kb)	16	4624790	4690974	66185	1	ENST00000262370	-413	ENSG00000102858	ENSG00000102858
chr16	67155534	67155535	Promoter (<=1kb)	16	67154833	67155418	586	2	ENST00000566247	-117	ENSG00000102871	ENSG00000102871
chr16	72008633	72008634	Promoter (<=1kb)	16	72008588	72027664	19077	1	ENST00000572887	46	ENSG00000102967	ENSG00000102967
chr16	353167	353168	Promoter (<=1kb)	16	297844	352673	54830	2	ENST00000481769	-495	ENSG00000103126	ENSG00000103126
chr16	971054	971055	Promoter (<=1kb)	16	853634	970999	117366	2	ENST00000262301	-56	ENSG00000103227	ENSG00000103227
chr16	4476391	4476392	Promoter (<=1kb)	16	4476379	4510346	33968	1	ENST00000219700	13	ENSG00000103415	ENSG00000103415
chr16	29811397	29811398	Promoter (<=1kb)	16	29811382	29812328	947	1	ENST00000568516	16	ENSG00000103495	ENSG00000103495
chr8	67064337	67064338	Promoter (<=1kb)	8	67064368	67196263	131896	1	ENST00000262210	-30	ENSG00000104218	ENSG00000104218
chr8	89757871	89757872	Promoter (<=1kb)	8	89757817	89762858	5042	1	ENST00000517696	55	ENSG00000104312	ENSG00000104312
chr8	89984240	89984241	Promoter (<=1kb)	8	89978282	89984237	5956	2	ENST00000517337	-4	ENSG00000104320	ENSG00000104320
chr8	94641062	94641063	Promoter (<=1kb)	8	94641074	94707466	66393	1	ENST00000423620	-11	ENSG00000104413	ENSG00000104413
chr8	100213083	100213084	Promoter (<=1kb)	8	100213087	100231284	18198	1	ENST00000523302	-3	ENSG00000104450	ENSG00000104450
chr8	102412830	102412831	Promoter (<=1kb)	8	102253012	102412841	159830	2	ENST00000520539	10	ENSG00000104517	ENSG00000104517
chr8	143617625	143617626	Promoter (<=1kb)	8	143612618	143617566	4949	2	ENST00000425753	-60	ENSG00000104522	ENSG00000104522
chr8	143609718	143609719	Promoter (<=1kb)	8	143605547	143609773	4227	2	ENST00000377579	54	ENSG00000104524	ENSG00000104524
chr8	124998386	124998387	Promoter (<=1kb)	8	124998497	125022281	23785	1	ENST00000523430	-110	ENSG00000104549	ENSG00000104549
chr19	14137034	14137035	Promoter (<=1kb)	19	14119509	14136956	17448	2	ENST00000263382	-79	ENSG00000105011	ENSG00000105011
chr19	11339707	11339708	Promoter (<=1kb)	19	11322046	11339668	17623	2	ENST00000222120	-40	ENSG00000105514	ENSG00000105514
chr19	12840789	12840790	Promoter (<=1kb)	19	12840503	12858921	18419	1	ENST00000588379	287	ENSG00000105613	ENSG00000105613
chr19	18204031	18204032	Promoter (<=1kb)	19	18202338	18204035	1698	2	ENST00000515410	3	ENSG00000105649	ENSG00000105649
chr19	18522351	18522352	Promoter (<=1kb)	19	18442663	18522127	79465	2	ENST00000262809	-225	ENSG00000105656	ENSG00000105656
chr7	32495473	32495474	Promoter (<=1kb)	7	32495489	32588721	93233	1	ENST00000318709	-15	ENSG00000105778	ENSG00000105778
chr7	100539071	100539072	Promoter (<=1kb)	7	100539211	100562874	23664	1	ENST00000430857	-139	ENSG00000106351	ENSG00000106351
chr7	7182532	7182533	Promoter (<=1kb)	7	7182547	7238334	55788	1	ENST00000419721	-14	ENSG00000106392	ENSG00000106392
chr7	7968667	7968668	Promoter (<=1kb)	7	7968794	8089080	120287	1	ENST00000223145	-126	ENSG00000106415	ENSG00000106415
chr9	120714512	120714513	Promoter (<=1kb)	9	120600813	120714470	113658	2	ENST00000373930	-43	ENSG00000106780	ENSG00000106780
chr10	84328581	84328582	Promoter (<=1kb)	10	84328586	84374005	45420	1	ENST00000359979	-4	ENSG00000107771	ENSG00000107771
chr10	59906597	59906598	Promoter (<=1kb)	10	59788763	59906656	117894	2	ENST00000263102	58	ENSG00000108091	ENSG00000108091
chr17	65137311	65137312	Promoter (<=1kb)	17	65137431	65158791	21361	1	ENST00000583473	-119	ENSG00000108370	ENSG00000108370
chr17	58514612	58514613	Promoter (<=1kb)	17	58508468	58514624	6157	2	ENST00000583656	11	ENSG00000108389	ENSG00000108389
chr17	62066061	62066062	Promoter (<=1kb)	17	61942605	62065282	122678	2	ENST00000397786	-780	ENSG00000108510	ENSG00000108510
chr17	68511759	68511760	Promoter (<=1kb)	17	68511780	68525818	14039	1	ENST00000589017	-20	ENSG00000108946	ENSG00000108946
chr17	55422134	55422135	Promoter (<=1kb)	17	55392613	55421992	29380	2	ENST00000262065	-143	ENSG00000108960	ENSG00000108960
chr17	28577010	28577011	Promoter (<=1kb)	17	28573115	28576948	3834	2	ENST00000395321	-63	ENSG00000109107	ENSG00000109107
chr4	102828137	102828138	Promoter (<=1kb)	4	102795976	102828159	32184	2	ENST00000394803	21	ENSG00000109332	ENSG00000109332
chr4	139178072	139178073	Promoter (<=1kb)	4	139136771	139177218	40448	2	ENST00000511006	-855	ENSG00000109381	ENSG00000109381
chr11	47642643	47642644	Promoter (<=1kb)	11	47617316	47642623	25308	2	ENST00000302503	-21	ENSG00000109919	ENSG00000109919
chr11	64878687	64878688	Promoter (<=1kb)	11	64851642	64878719	27078	2	ENST00000320631	31	ENSG00000110047	ENSG00000110047
chr11	33257287	33257288	Promoter (<=1kb)	11	33257587	33357023	99437	1	ENST00000303296	-299	ENSG00000110422	ENSG00000110422
chr11	47565599	47565600	Promoter (<=1kb)	11	47565599	47572119	6521	1	ENST00000326656	1	ENSG00000110536	ENSG00000110536
chr11	68030623	68030624	Promoter (<=1kb)	11	68030627	68036644	6018	1	ENST00000313468	-3	ENSG00000110717	ENSG00000110717
chr12	108731640	108731641	Promoter (<=1kb)	12	108645109	108731596	86488	2	ENST00000261401	-45	ENSG00000110880	ENSG00000110880
chr12	30754965	30754966	Promoter (<=1kb)	12	30716623	30754951	38329	2	ENST00000537108	-15	ENSG00000110888	ENSG00000110888
chr12	122527070	122527071	Promoter (<=1kb)	12	122505059	122527000	21942	2	ENST00000532695	-71	ENSG00000111011	ENSG00000111011
chr12	52949034	52949035	Promoter (<=1kb)	12	52948964	52952901	3938	1	ENST00000388835	71	ENSG00000111057	ENSG00000111057
chr12	96036049	96036050	Promoter (<=1kb)	12	96000828	96035661	34834	2	ENST00000228740	-389	ENSG00000111144	ENSG00000111144
chr12	6384037	6384038	Promoter (<=1kb)	12	6384033	6391563	7531	1	ENST00000228918	5	ENSG00000111321	ENSG00000111321
chr12	46269124	46269125	Promoter (<=1kb)	12	46188565	46269119	80555	2	ENST00000546893	-6	ENSG00000111371	ENSG00000111371
chr12	55974024	55974025	Promoter (<=1kb)	12	55974011	55996683	22673	1	ENST00000360299	14	ENSG00000111540	ENSG00000111540
chr12	69239470	69239471	Promoter (<=1kb)	12	69239537	69274358	34822	1	ENST00000435070	-66	ENSG00000111605	ENSG00000111605
chr12	6937991	6937992	Promoter (<=1kb)	12	6937698	6938965	1268	1	ENST00000541029	294	ENSG00000111676	ENSG00000111676
chr12	6943859	6943860	Promoter (<=1kb)	12	6943834	6946002	2169	1	ENST00000537087	26	ENSG00000111678	ENSG00000111678
chr12	6946468	6946469	Promoter (<=1kb)	12	6946468	6952180	5713	1	ENST00000543115	1	ENSG00000111679	ENSG00000111679
chr6	42984409	42984410	Promoter (<=1kb)	6	42984499	43012342	27844	1	ENST00000485511	-89	ENSG00000112640	ENSG00000112640
chr5	75337087	75337088	Promoter (<=1kb)	5	75337168	75362104	24937	1	ENST00000287936	-80	ENSG00000113161	ENSG00000113161
chr3	138594306	138594307	Promoter (<=1kb)	3	138494758	138594319	99562	2	ENST00000489254	12	ENSG00000114107	ENSG00000114107
chr3	140941880	140941881	Promoter (<=1kb)	3	140941887	140966211	24325	1	ENST00000507429	-6	ENSG00000114120	ENSG00000114120
chr3	141738134	141738135	Promoter (<=1kb)	3	141738204	141747560	9357	1	ENST00000273480	-69	ENSG00000114125	ENSG00000114125
chr3	194136102	194136103	Promoter (<=1kb)	3	194136145	194138732	2588	1	ENST00000232424	-42	ENSG00000114315	ENSG00000114315
chr3	62319026	62319027	Promoter (<=1kb)	3	62319022	62333646	14625	1	ENST00000232519	5	ENSG00000114405	ENSG00000114405
chr3	108222565	108222566	Promoter (<=1kb)	3	108160812	108222570	61759	2	ENST00000264538	4	ENSG00000114446	ENSG00000114446
chr2	112481188	112481189	Promoter (<=1kb)	2	112482154	112541739	59586	1	ENST00000233336	-965	ENSG00000114999	ENSG00000114999
chr2	120012923	120012924	Promoter (<=1kb)	2	120013005	120179119	166115	1	ENST00000263713	-81	ENSG00000115109	ENSG00000115109
chr2	24084539	24084540	Promoter (<=1kb)	2	24079502	24084511	5010	2	ENST00000417886	-29	ENSG00000115129	ENSG00000115129
chr2	62705477	62705478	Promoter (<=1kb)	2	62705652	62764336	58685	1	ENST00000427809	-174	ENSG00000115504	ENSG00000115504
chr2	32357081	32357082	Promoter (<=1kb)	2	32357028	32618899	261872	1	ENST00000421745	54	ENSG00000115760	ENSG00000115760
chr2	170929135	170929136	Promoter (<=1kb)	2	170929197	170951366	22170	1	ENST00000444801	-61	ENSG00000115806	ENSG00000115806
chr2	171434604	171434605	Promoter (<=1kb)	2	171434657	171449925	15269	1	ENST00000495925	-52	ENSG00000115827	ENSG00000115827
chr2	70191149	70191150	Promoter (<=1kb)	2	70149880	70191071	41192	2	ENST00000264434	-79	ENSG00000115998	ENSG00000115998
chr1	147599865	147599866	Promoter (<=1kb)	1	147600196	147611693	11498	1	ENST00000497938	-330	ENSG00000116128	ENSG00000116128
chr1	180154876	180154877	Promoter (<=1kb)	1	180154870	180189674	34805	1	ENST00000392029	7	ENSG00000116260	ENSG00000116260
chr1	108746570	108746571	Promoter (<=1kb)	1	108746674	108757005	10332	1	ENST00000483586	-103	ENSG00000116266	ENSG00000116266
chr1	116571078	116571079	Promoter (<=1kb)	1	116521787	116571039	49253	2	ENST00000369487	-40	ENSG00000116815	ENSG00000116815
chr1	202926966	202926967	Promoter (<=1kb)	1	202891100	202927262	36163	2	ENST00000367261	295	ENSG00000117153	ENSG00000117153
chr1	173477749	173477750	Promoter (<=1kb)	1	173477330	173481971	4642	1	ENST00000460950	420	ENSG00000117592	ENSG00000117592
chr19	1205726	1205727	Promoter (<=1kb)	19	1205805	1228094	22290	1	ENST00000586243	-78	ENSG00000118046	ENSG00000118046
chr11	118436336	118436337	Promoter (<=1kb)	11	118436490	118526832	90343	1	ENST00000534358	-153	ENSG00000118058	ENSG00000118058
chr1	200670018	200670019	Promoter (<=1kb)	1	200644039	200669969	25931	2	ENST00000331314	-50	ENSG00000118197	ENSG00000118197
chr18	3262169	3262170	Promoter (<=1kb)	18	3262417	3278284	15868	1	ENST00000581193	-247	ENSG00000118680	ENSG00000118680
chr5	95961445	95961446	Promoter (<=1kb)	5	95942918	95961782	18865	2	ENST00000515020	336	ENSG00000118985	ENSG00000118985
chr9	112333735	112333736	Promoter (<=1kb)	9	112218435	112333667	115233	2	ENST00000374257	-69	ENSG00000119314	ENSG00000119314
chr9	107283002	107283003	Promoter (<=1kb)	9	107283137	107306590	23454	1	ENST00000419616	-134	ENSG00000119318	ENSG00000119318
chr9	113221390	113221391	Promoter (<=1kb)	9	113165520	113221361	55842	2	ENST00000238256	-30	ENSG00000119321	ENSG00000119321
chr9	109013636	109013637	Promoter (<=1kb)	9	108942571	109013529	70959	2	ENST00000325551	-108	ENSG00000119326	ENSG00000119326
chr9	123930210	123930211	Promoter (<=1kb)	9	123413271	123930152	516882	2	ENST00000373618	-59	ENSG00000119522	ENSG00000119522
chr14	74612708	74612709	Promoter (<=1kb)	14	74500411	74612378	111968	2	ENST00000553939	-331	ENSG00000119681	ENSG00000119681
chr14	75661387	75661388	Promoter (<=1kb)	14	75661278	75955078	293801	1	ENST00000298832	110	ENSG00000119685	ENSG00000119685
chr14	73950157	73950158	Promoter (<=1kb)	14	73950219	73959355	9137	1	ENST00000553462	-61	ENSG00000119723	ENSG00000119723
chr2	25342512	25342513	Promoter (<=1kb)	2	25232977	25342489	109513	2	ENST00000380756	-24	ENSG00000119772	ENSG00000119772
chr2	27032841	27032842	Promoter (<=1kb)	2	27032910	27035481	2572	1	ENST00000495312	-68	ENSG00000119777	ENSG00000119777
chr2	30146764	30146765	Promoter (<=1kb)	2	30146941	30160533	13593	1	ENST00000379519	-176	ENSG00000119801	ENSG00000119801
chr10	104353669	104353670	Promoter (<=1kb)	10	104353764	104455090	101327	1	ENST00000369704	-94	ENSG00000120051	ENSG00000120051
chr17	65056861	65056862	Promoter (<=1kb)	17	65010715	65056839	46125	2	ENST00000439174	-23	ENSG00000120063	ENSG00000120063
chr9	4792745	4792746	Promoter (<=1kb)	9	4792834	4861075	68242	1	ENST00000615460	-88	ENSG00000120158	ENSG00000120158
chr6	149864353	149864354	Promoter (<=1kb)	6	149842554	149864026	21473	2	ENST00000367368	-328	ENSG00000120256	ENSG00000120256
chr5	138466043	138466044	Promoter (<=1kb)	5	138465490	138469315	3826	1	ENST00000239938	554	ENSG00000120738	ENSG00000120738
chr8	101205831	101205832	Promoter (<=1kb)	8	101198939	101205732	6794	2	ENST00000519882	-100	ENSG00000120963	ENSG00000120963
chr17	61400415	61400416	Promoter (<=1kb)	17	61400365	61409124	8760	1	ENST00000477081	51	ENSG00000121068	ENSG00000121068
chr1	185157007	185157008	Promoter (<=1kb)	1	185118098	185156981	38884	2	ENST00000367506	-27	ENSG00000121486	ENSG00000121486
chr11	45885517	45885518	Promoter (<=1kb)	11	45885651	45906465	20815	1	ENST00000241014	-133	ENSG00000121653	ENSG00000121653
chr1	145964699	145964700	Promoter (<=1kb)	1	145964702	145978848	14147	1	ENST00000622508	-2	ENSG00000121851	ENSG00000121851
chr16	24539525	24539526	Promoter (<=1kb)	16	24539556	24555859	16304	1	ENST00000568015	-30	ENSG00000122257	ENSG00000122257
chr7	36153071	36153072	Promoter (<=1kb)	7	36153149	36301543	148395	1	ENST00000242108	-77	ENSG00000122547	ENSG00000122547
chr7	44082595	44082596	Promoter (<=1kb)	7	44072247	44082540	10294	2	ENST00000242248	-56	ENSG00000122678	ENSG00000122678
chr9	36190760	36190761	Promoter (<=1kb)	9	36190856	36212061	21206	1	ENST00000433436	-95	ENSG00000122705	ENSG00000122705
chr7	138460113	138460114	Promoter (<=1kb)	7	138460334	138589993	129660	1	ENST00000343526	-220	ENSG00000122779	ENSG00000122779
chr7	135170903	135170904	Promoter (<=1kb)	7	135165829	135170795	4967	2	ENST00000430372	-109	ENSG00000122783	ENSG00000122783
chr10	73096822	73096823	Promoter (<=1kb)	10	73007217	73096850	89634	2	ENST00000307116	27	ENSG00000122884	ENSG00000122884
chr10	69124070	69124071	Promoter (<=1kb)	10	69124152	69172856	48705	1	ENST00000263559	-81	ENSG00000122958	ENSG00000122958
chr13	49936340	49936341	Promoter (<=1kb)	13	49912706	49936340	23635	2	ENST00000361840	-1	ENSG00000123178	ENSG00000123178
chr12	52051411	52051412	Promoter (<=1kb)	12	52051402	52059506	8105	1	ENST00000394825	10	ENSG00000123358	ENSG00000123358
chr1	207053131	207053132	Promoter (<=1kb)	1	207053260	207077823	24564	1	ENST00000367080	-128	ENSG00000123836	ENSG00000123836
chr20	56358899	56358900	Promoter (<=1kb)	20	56358915	56368663	9749	1	ENST00000371384	-15	ENSG00000124098	ENSG00000124098
chr20	48828389	48828390	Promoter (<=1kb)	20	48624252	48827883	203632	2	ENST00000371941	-507	ENSG00000124126	ENSG00000124126
chr20	46089953	46089954	Promoter (<=1kb)	20	46067055	46089952	22898	2	ENST00000372291	-2	ENSG00000124160	ENSG00000124160
chr20	58389104	58389105	Promoter (<=1kb)	20	58389122	58451101	61980	1	ENST00000475243	-17	ENSG00000124164	ENSG00000124164
chr20	50731235	50731236	Promoter (<=1kb)	20	50731544	50753741	22198	1	ENST00000371610	-308	ENSG00000124171	ENSG00000124171
chr20	59032422	59032423	Promoter (<=1kb)	20	59025467	59032382	6916	2	ENST00000243997	-41	ENSG00000124172	ENSG00000124172
chr20	41136972	41136973	Promoter (<=1kb)	20	41136960	41175721	38762	1	ENST00000244007	13	ENSG00000124181	ENSG00000124181
chr20	48921709	48921710	Promoter (<=1kb)	20	48921890	49036693	114804	1	ENST00000371917	-180	ENSG00000124198	ENSG00000124198
chr20	58309614	58309615	Promoter (<=1kb)	20	58309696	58367507	57812	1	ENST00000244040	-81	ENSG00000124209	ENSG00000124209
chr20	59988358	59988359	Promoter (<=1kb)	20	59989106	60034011	44906	1	ENST00000370991	-747	ENSG00000124215	ENSG00000124215
chr20	49982848	49982849	Promoter (<=1kb)	20	49982999	49988886	5888	1	ENST00000244050	-150	ENSG00000124216	ENSG00000124216
chr20	57710011	57710012	Promoter (<=1kb)	20	57648392	57709902	61511	2	ENST00000341744	-110	ENSG00000124225	ENSG00000124225
chr20	50794936	50794937	Promoter (<=1kb)	20	50794894	50877177	82284	1	ENST00000358791	43	ENSG00000124243	ENSG00000124243
chr6	26234570	26234571	Promoter (<=1kb)	6	26234268	26234933	666	2	ENST00000244534	362	ENSG00000124575	ENSG00000124575
chr6	36678588	36678589	Promoter (<=1kb)	6	36678658	36687339	8682	1	ENST00000244741	-69	ENSG00000124762	ENSG00000124762
chr11	62242250	62242251	Promoter (<=1kb)	11	62242210	62244808	2599	1	ENST00000244926	41	ENSG00000124935	ENSG00000124935
chr2	118014142	118014143	Promoter (<=1kb)	2	117915478	118014133	98656	2	ENST00000376300	-10	ENSG00000125633	ENSG00000125633
chr2	113199339	113199340	Promoter (<=1kb)	2	113198558	113202912	4355	1	ENST00000464559	782	ENSG00000125637	ENSG00000125637
chr20	33666750	33666751	Promoter (<=1kb)	20	33659927	33666702	6776	2	ENST00000606106	-49	ENSG00000125967	ENSG00000125967
chr20	31605202	31605203	Promoter (<=1kb)	20	31605283	31606515	1233	1	ENST00000376105	-80	ENSG00000125968	ENSG00000125968
chrX	154490756	154490757	Promoter (<=1kb)	23	154487306	154490690	3385	2	ENST00000263512	-67	ENSG00000126903	ENSG00000126903
chr12	66302482	66302483	Promoter (<=1kb)	12	66302545	66347645	45101	1	ENST00000247815	-62	ENSG00000127311	ENSG00000127311
chr12	69738805	69738806	Promoter (<=1kb)	12	69738862	69796647	57786	1	ENST00000378815	-56	ENSG00000127328	ENSG00000127328
chr12	69360339	69360340	Promoter (<=1kb)	12	69359779	69370971	11193	1	ENST00000552955	561	ENSG00000127337	ENSG00000127337
chr7	94510127	94510128	Promoter (<=1kb)	7	94510071	94528250	18180	1	ENST00000417387	57	ENSG00000127995	ENSG00000127995
chr22	21642144	21642145	Promoter (<=1kb)	22	21642261	21644298	2038	1	ENST00000248958	-116	ENSG00000128228	ENSG00000128228
chr15	52295814	52295815	Promoter (<=1kb)	15	52192322	52295798	103477	2	ENST00000261839	-17	ENSG00000128833	ENSG00000128833
chr19	10569123	10569124	Promoter (<=1kb)	19	10566601	10569059	2459	2	ENST00000335766	-65	ENSG00000129355	ENSG00000129355
chr14	31420606	31420607	Promoter (<=1kb)	14	31291791	31420582	128792	2	ENST00000543095	-25	ENSG00000129493	ENSG00000129493
chr14	20413451	20413452	Promoter (<=1kb)	14	20407942	20413429	5488	2	ENST00000556549	-23	ENSG00000129566	ENSG00000129566
chr19	11090477	11090478	Promoter (<=1kb)	19	11090599	11133816	43218	1	ENST00000252444	-121	ENSG00000130164	ENSG00000130164
chr8	142727130	142727131	Promoter (<=1kb)	8	142727203	142736927	9725	1	ENST00000336138	-72	ENSG00000130193	ENSG00000130193
chr7	99375404	99375405	Promoter (<=1kb)	7	99374730	99394776	20047	1	ENST00000451682	675	ENSG00000130429	ENSG00000130429
chr19	18323204	18323205	Promoter (<=1kb)	19	18306230	18323274	17045	2	ENST00000593829	69	ENSG00000130520	ENSG00000130520
chr20	63978876	63978877	Promoter (<=1kb)	20	63974113	63979642	5530	2	ENST00000369886	765	ENSG00000130590	ENSG00000130590
chrX	154762814	154762815	Promoter (<=1kb)	23	154762852	154765355	2504	1	ENST00000475423	-37	ENSG00000130826	ENSG00000130826
chr19	33177142	33177143	Promoter (<=1kb)	19	33177603	33205291	27689	1	ENST00000592484	-460	ENSG00000130881	ENSG00000130881
chr9	96450114	96450115	Promoter (<=1kb)	9	96450201	96491336	41136	1	ENST00000375251	-86	ENSG00000130956	ENSG00000130956
chr16	85799637	85799638	Promoter (<=1kb)	16	85799638	85805096	5459	1	ENST00000566115	0	ENSG00000131143	ENSG00000131143
chr16	85610672	85610673	Promoter (<=1kb)	16	85611409	85673354	61946	1	ENST00000405402	-736	ENSG00000131149	ENSG00000131149
chr16	85611802	85611803	Promoter (<=1kb)	16	85611409	85673354	61946	1	ENST00000405402	394	ENSG00000131149	ENSG00000131149
chr16	85613152	85613153	Promoter (<=1kb)	16	85613157	85655872	42716	1	ENST00000411612	-4	ENSG00000131149	ENSG00000131149
chr16	85689083	85689084	Promoter (<=1kb)	16	85676198	85688999	12802	2	ENST00000253462	-85	ENSG00000131153	ENSG00000131153
chr3	17742759	17742760	Promoter (<=1kb)	3	17586352	17742748	156397	2	ENST00000485432	-12	ENSG00000131374	ENSG00000131374
chr1	147225272	147225273	Promoter (<=1kb)	1	147186261	147225309	39049	2	ENST00000369272	36	ENSG00000131781	ENSG00000131781
chr1	145859047	145859048	Promoter (<=1kb)	1	145854542	145859049	4508	2	ENST00000484423	1	ENSG00000131788	ENSG00000131788
chr1	145859852	145859853	Promoter (<=1kb)	1	145854746	145859836	5091	2	ENST00000393046	-17	ENSG00000131788	ENSG00000131788
chr1	147172634	147172635	Promoter (<=1kb)	1	147162512	147172550	10039	2	ENST00000474939	-85	ENSG00000131791	ENSG00000131791
chr18	712835	712836	Promoter (<=1kb)	18	673859	712676	38818	2	ENST00000251101	-160	ENSG00000132199	ENSG00000132199
chr5	40798337	40798338	Promoter (<=1kb)	5	40762770	40798374	35605	2	ENST00000354209	36	ENSG00000132356	ENSG00000132356
chr20	11890794	11890795	Promoter (<=1kb)	20	11890817	11926609	35793	1	ENST00000399006	-22	ENSG00000132640	ENSG00000132640
chr1	157045895	157045896	Promoter (<=1kb)	1	156934840	157045370	110531	2	ENST00000368194	-526	ENSG00000132694	ENSG00000132694
chr20	41340767	41340768	Promoter (<=1kb)	20	41340920	41360582	19663	1	ENST00000373257	-152	ENSG00000132793	ENSG00000132793
chr20	57391269	57391270	Promoter (<=1kb)	20	57391407	57409333	17927	1	ENST00000356208	-137	ENSG00000132819	ENSG00000132819
chr1	204494805	204494806	Promoter (<=1kb)	1	204469410	204494724	25315	2	ENST00000415899	-82	ENSG00000133056	ENSG00000133056
chr1	205813323	205813324	Promoter (<=1kb)	1	205789093	205813176	24084	2	ENST00000367137	-148	ENSG00000133065	ENSG00000133065
chr17	73232358	73232359	Promoter (<=1kb)	17	73207353	73232367	25015	2	ENST00000403627	8	ENSG00000133193	ENSG00000133193
chr11	63999563	63999564	Promoter (<=1kb)	11	63998566	63999390	825	2	ENST00000538042	-174	ENSG00000133315	ENSG00000133315
chr8	85107247	85107248	Promoter (<=1kb)	8	85107238	85138170	30933	1	ENST00000522770	10	ENSG00000133739	ENSG00000133739
chr3	4978705	4978706	Promoter (<=1kb)	3	4979116	4985323	6208	1	ENST00000256495	-410	ENSG00000134107	ENSG00000134107
chr1	117121818	117121819	Promoter (<=1kb)	1	117118034	117121792	3759	2	ENST00000485032	-27	ENSG00000134253	ENSG00000134253
chr2	9631110	9631111	Promoter (<=1kb)	2	9583972	9631014	47043	2	ENST00000238081	-97	ENSG00000134308	ENSG00000134308
chr11	18396127	18396128	Promoter (<=1kb)	11	18396266	18408218	11953	1	ENST00000540430	-138	ENSG00000134333	ENSG00000134333
chr11	47214914	47214915	Promoter (<=1kb)	11	47214942	47239240	24299	1	ENST00000256996	-27	ENSG00000134574	ENSG00000134574
chr12	118372921	118372922	Promoter (<=1kb)	12	118149801	118372945	223145	2	ENST00000392533	23	ENSG00000135090	ENSG00000135090
chr12	119989060	119989061	Promoter (<=1kb)	12	119989869	120094494	104626	1	ENST00000397558	-808	ENSG00000135127	ENSG00000135127
chr12	53676252	53676253	Promoter (<=1kb)	12	53665166	53676325	11160	2	ENST00000394349	72	ENSG00000135390	ENSG00000135390
chr12	55721258	55721259	Promoter (<=1kb)	12	55721195	55724438	3244	1	ENST00000548123	64	ENSG00000135437	ENSG00000135437
chr12	57693841	57693842	Promoter (<=1kb)	12	57693955	57720998	27044	1	ENST00000552285	-113	ENSG00000135506	ENSG00000135506
chr6	138693248	138693249	Promoter (<=1kb)	6	138571699	138692571	120873	2	ENST00000468095	-678	ENSG00000135540	ENSG00000135540
chr6	122610429	122610430	Promoter (<=1kb)	6	122610232	122726372	116141	1	ENST00000392490	198	ENSG00000135549	ENSG00000135549
chr2	73293772	73293773	Promoter (<=1kb)	2	73290929	73293705	2777	2	ENST00000436467	-68	ENSG00000135625	ENSG00000135625
chr16	67247594	67247595	Promoter (<=1kb)	16	67229389	67247658	18270	2	ENST00000258201	63	ENSG00000135723	ENSG00000135723
chr1	181022834	181022835	Promoter (<=1kb)	1	180972725	181022911	50187	2	ENST00000258301	76	ENSG00000135823	ENSG00000135823
chr2	99141259	99141260	Promoter (<=1kb)	2	99109501	99141180	31680	2	ENST00000497915	-80	ENSG00000135951	ENSG00000135951
chr2	108449195	108449196	Promoter (<=1kb)	2	108449191	108450019	829	1	ENST00000467566	5	ENSG00000135968	ENSG00000135968
chr2	105037998	105037999	Promoter (<=1kb)	2	105037983	105099960	61978	1	ENST00000258455	16	ENSG00000135972	ENSG00000135972
chr12	108562409	108562410	Promoter (<=1kb)	12	108562582	108569341	6760	1	ENST00000545932	-172	ENSG00000136003	ENSG00000136003
chr12	105084515	105084516	Promoter (<=1kb)	12	105024424	105084458	60035	2	ENST00000552270	-58	ENSG00000136010	ENSG00000136010
chr13	46553031	46553032	Promoter (<=1kb)	13	46553168	46753040	199873	1	ENST00000311191	-136	ENSG00000136141	ENSG00000136141
chr7	6374418	6374419	Promoter (<=1kb)	7	6374523	6403977	29455	1	ENST00000348035	-104	ENSG00000136238	ENSG00000136238
chr2	113117770	113117771	Promoter (<=1kb)	2	113117893	113134016	16124	1	ENST00000361779	-122	ENSG00000136689	ENSG00000136689
chr9	127917068	127917069	Promoter (<=1kb)	9	127915976	127917038	1063	2	ENST00000479747	-31	ENSG00000136840	ENSG00000136840
chr9	127397199	127397200	Promoter (<=1kb)	9	127397207	127404067	6861	1	ENST00000419917	-7	ENSG00000136856	ENSG00000136856
chr9	129835390	129835391	Promoter (<=1kb)	9	129835417	129858547	23131	1	ENST00000494971	-26	ENSG00000136878	ENSG00000136878
chr9	127224426	127224427	Promoter (<=1kb)	9	127224471	127313470	89000	1	ENST00000444677	-44	ENSG00000136895	ENSG00000136895
chr8	123042388	123042389	Promoter (<=1kb)	8	123013164	123042423	29260	2	ENST00000259512	34	ENSG00000136986	ENSG00000136986
chr8	127736153	127736154	Promoter (<=1kb)	8	127736220	127741372	5153	1	ENST00000524013	-66	ENSG00000136997	ENSG00000136997
chr9	38392634	38392635	Promoter (<=1kb)	9	38392664	38398661	5998	1	ENST00000377698	-29	ENSG00000137124	ENSG00000137124
chr9	35815060	35815061	Promoter (<=1kb)	9	35812974	35815021	2048	2	ENST00000461169	-40	ENSG00000137133	ENSG00000137133
chr6	3118562	3118563	Promoter (<=1kb)	6	3118692	3152645	33954	1	ENST00000433912	-129	ENSG00000137274	ENSG00000137274
chr11	120236689	120236690	Promoter (<=1kb)	11	120236640	120319944	83305	1	ENST00000260264	50	ENSG00000137709	ENSG00000137709
chr15	72272809	72272810	Promoter (<=1kb)	15	72241181	72272621	31441	2	ENST00000569795	-189	ENSG00000137817	ENSG00000137817
chr2	27086706	27086707	Promoter (<=1kb)	2	27086747	27100751	14005	1	ENST00000260599	-40	ENSG00000138030	ENSG00000138030
chr10	110497734	110497735	Promoter (<=1kb)	10	110497838	110511544	13707	1	ENST00000369583	-103	ENSG00000138166	ENSG00000138166
chr10	93496632	93496633	Promoter (<=1kb)	10	93496632	93529092	32461	1	ENST00000371485	1	ENSG00000138180	ENSG00000138180
chr10	78033854	78033855	Promoter (<=1kb)	10	78033863	78037602	3740	1	ENST00000478655	-8	ENSG00000138326	ENSG00000138326
chr15	65286959	65286960	Promoter (<=1kb)	15	65258094	65286872	28779	2	ENST00000261888	-88	ENSG00000138617	ENSG00000138617
chr4	82891299	82891300	Promoter (<=1kb)	4	82818662	82891266	72605	2	ENST00000448323	-34	ENSG00000138674	ENSG00000138674
chr12	39443476	39443477	Promoter (<=1kb)	12	39293229	39443390	150162	2	ENST00000361961	-87	ENSG00000139116	ENSG00000139116
chr12	71686464	71686465	Promoter (<=1kb)	12	71686496	71699849	13354	1	ENST00000549735	-31	ENSG00000139291	ENSG00000139291
chr12	48682370	48682371	Promoter (<=1kb)	12	48679761	48682238	2478	2	ENST00000550870	-133	ENSG00000139620	ENSG00000139620
chr12	50167504	50167505	Promoter (<=1kb)	12	50144019	50167505	23487	2	ENST00000549942	0	ENSG00000139624	ENSG00000139624
chr12	53180630	53180631	Promoter (<=1kb)	12	53158511	53180646	22136	2	ENST00000453446	15	ENSG00000139631	ENSG00000139631
chr12	49110939	49110940	Promoter (<=1kb)	12	49106589	49110900	4312	2	ENST00000551535	-40	ENSG00000139636	ENSG00000139636
chr12	49741395	49741396	Promoter (<=1kb)	12	49741544	49758265	16722	1	ENST00000549966	-148	ENSG00000139644	ENSG00000139644
chr13	51584135	51584136	Promoter (<=1kb)	13	51584455	51592586	8132	1	ENST00000612477	-319	ENSG00000139668	ENSG00000139668
chr13	46797265	46797266	Promoter (<=1kb)	13	46771256	46797232	25977	2	ENST00000378720	-34	ENSG00000139684	ENSG00000139684
chr14	102139780	102139781	Promoter (<=1kb)	14	102139844	102223673	83830	1	ENST00000335263	-63	ENSG00000140153	ENSG00000140153
chr15	100602386	100602387	Promoter (<=1kb)	15	100566914	100602240	35327	2	ENST00000314742	-147	ENSG00000140471	ENSG00000140471
chr15	90388099	90388100	Promoter (<=1kb)	15	90388218	90502243	114026	1	ENST00000268182	-118	ENSG00000140575	ENSG00000140575
chr16	81096490	81096491	Promoter (<=1kb)	16	81081961	81096403	14443	2	ENST00000315467	-88	ENSG00000140905	ENSG00000140905
chr16	84116957	84116958	Promoter (<=1kb)	16	84053766	84116906	63141	2	ENST00000343411	-52	ENSG00000140943	ENSG00000140943
chr17	59619328	59619329	Promoter (<=1kb)	17	59619689	59696956	77268	1	ENST00000621829	-360	ENSG00000141367	ENSG00000141367
chr18	12377201	12377202	Promoter (<=1kb)	18	12328944	12377314	48371	2	ENST00000269143	112	ENSG00000141385	ENSG00000141385
chr18	12407869	12407870	Promoter (<=1kb)	18	12407896	12431463	23568	1	ENST00000590956	-26	ENSG00000141391	ENSG00000141391
chr21	31659634	31659635	Promoter (<=1kb)	21	31659622	31668931	9310	1	ENST00000270142	13	ENSG00000142168	ENSG00000142168
chr21	36156607	36156608	Promoter (<=1kb)	21	36156782	36200445	43664	1	ENST00000270190	-174	ENSG00000142197	ENSG00000142197
chr1	116667801	116667802	Promoter (<=1kb)	1	116574399	116667755	93357	2	ENST00000369483	-47	ENSG00000143061	ENSG00000143061
chr1	112396110	112396111	Promoter (<=1kb)	1	112396181	112461164	64984	1	ENST00000271277	-70	ENSG00000143079	ENSG00000143079
chr1	169105790	169105791	Promoter (<=1kb)	1	169105697	169132722	27026	1	ENST00000367816	94	ENSG00000143153	ENSG00000143153
chr1	166839352	166839353	Promoter (<=1kb)	1	166839447	166849208	9762	1	ENST00000449930	-94	ENSG00000143157	ENSG00000143157
chr1	180631972	180631973	Promoter (<=1kb)	1	180632004	180890251	258248	1	ENST00000367590	-31	ENSG00000143324	ENSG00000143324
chr1	219173854	219173855	Promoter (<=1kb)	1	219173844	219212865	39022	1	ENST00000366928	11	ENSG00000143353	ENSG00000143353
chr1	151540322	151540323	Promoter (<=1kb)	1	151540323	151583576	43254	1	ENST00000353024	0	ENSG00000143367	ENSG00000143367
chr1	151281361	151281362	Promoter (<=1kb)	1	151281618	151286705	5088	1	ENST00000443959	-256	ENSG00000143373	ENSG00000143373
chr1	151511335	151511336	Promoter (<=1kb)	1	151511387	151519392	8006	1	ENST00000427934	-51	ENSG00000143375	ENSG00000143375
chr1	150974797	150974798	Promoter (<=1kb)	1	150967067	150974826	7760	2	ENST00000361419	28	ENSG00000143418	ENSG00000143418
chr1	151146779	151146780	Promoter (<=1kb)	1	151132197	151146664	14468	2	ENST00000613223	-116	ENSG00000143434	ENSG00000143434
chr1	155051314	155051315	Promoter (<=1kb)	1	155051316	155053978	2663	1	ENST00000485346	-1	ENSG00000143537	ENSG00000143537
chr1	154870426	154870427	Promoter (<=1kb)	1	154697455	154870280	172826	2	ENST00000271915	-147	ENSG00000143603	ENSG00000143603
chr1	155277326	155277327	Promoter (<=1kb)	1	155277583	155289848	12266	1	ENST00000368358	-256	ENSG00000143630	ENSG00000143630
chr2	25878645	25878646	Promoter (<=1kb)	2	25733753	25878516	144764	2	ENST00000435504	-130	ENSG00000143970	ENSG00000143970
chr2	70994952	70994953	Promoter (<=1kb)	2	70985938	70994945	9008	2	ENST00000272438	-8	ENSG00000144043	ENSG00000144043
chr2	113627240	113627241	Promoter (<=1kb)	2	113627240	113643392	16153	1	ENST00000409842	1	ENSG00000144134	ENSG00000144134
chr2	207625360	207625361	Promoter (<=1kb)	2	207612743	207625378	12636	2	ENST00000406927	17	ENSG00000144401	ENSG00000144401
chr3	11719720	11719721	Promoter (<=1kb)	3	11564766	11719638	154873	2	ENST00000417206	-83	ENSG00000144560	ENSG00000144560
chr3	151086823	151086824	Promoter (<=1kb)	3	151086889	151437072	350184	1	ENST00000474524	-65	ENSG00000144893	ENSG00000144893
chr4	87220653	87220654	Promoter (<=1kb)	4	87160103	87220608	60506	2	ENST00000273963	-46	ENSG00000145332	ENSG00000145332
chr5	119268715	119268716	Promoter (<=1kb)	5	119268692	119393394	124703	1	ENST00000274456	24	ENSG00000145779	ENSG00000145779
chr5	142770288	142770289	Promoter (<=1kb)	5	142770384	143226485	456102	1	ENST00000274498	-95	ENSG00000145819	ENSG00000145819
chr5	178113458	178113459	Promoter (<=1kb)	5	178113443	178126087	12645	1	ENST00000274605	16	ENSG00000145911	ENSG00000145911
chr5	178130898	178130899	Promoter (<=1kb)	5	178130996	178148568	17573	1	ENST00000313386	-97	ENSG00000145916	ENSG00000145916
chr6	13487736	13487737	Promoter (<=1kb)	6	13469268	13487662	18395	2	ENST00000603223	-75	ENSG00000145990	ENSG00000145990
chr5	181222041	181222042	Promoter (<=1kb)	5	181222499	181234326	11828	1	ENST00000515499	-457	ENSG00000146063	ENSG00000146063
chr5	176537334	176537335	Promoter (<=1kb)	5	176530937	176537296	6360	2	ENST00000504160	-39	ENSG00000146083	ENSG00000146083
chr7	2844559	2844560	Promoter (<=1kb)	7	2728112	2844324	116213	2	ENST00000275364	-236	ENSG00000146535	ENSG00000146535
chr7	1028347	1028348	Promoter (<=1kb)	7	1024502	1028352	3851	2	ENST00000465681	4	ENSG00000146540	ENSG00000146540
chr7	3301139	3301140	Promoter (<=1kb)	7	3301448	4269000	967553	1	ENST00000404826	-308	ENSG00000146555	ENSG00000146555
chr7	100852729	100852730	Promoter (<=1kb)	7	100852733	100861180	8448	1	ENST00000418037	-3	ENSG00000146828	ENSG00000146828
chr7	158704942	158704943	Promoter (<=1kb)	7	158631313	158704829	73517	2	ENST00000356309	-114	ENSG00000146918	ENSG00000146918
chr8	109644792	109644793	Promoter (<=1kb)	8	109618811	109644779	25969	2	ENST00000531284	-14	ENSG00000147642	ENSG00000147642
chr8	104589312	104589313	Promoter (<=1kb)	8	104489231	104589024	99794	2	ENST00000424843	-289	ENSG00000147650	ENSG00000147650
chr8	109539748	109539749	Promoter (<=1kb)	8	109539759	109557917	18159	1	ENST00000529502	-10	ENSG00000147654	ENSG00000147654
chr8	144827468	144827469	Promoter (<=1kb)	8	144827464	144841831	14368	1	ENST00000532777	5	ENSG00000147789	ENSG00000147789
chr9	95048611	95048612	Promoter (<=1kb)	9	95048768	95082728	33961	1	ENST00000489562	-156	ENSG00000148120	ENSG00000148120
chr9	112718174	112718175	Promoter (<=1kb)	9	112687117	112718149	31033	2	ENST00000374236	-26	ENSG00000148153	ENSG00000148153
chr9	111896685	111896686	Promoter (<=1kb)	9	111896766	111935369	38604	1	ENST00000374279	-80	ENSG00000148154	ENSG00000148154
chr9	121370372	121370373	Promoter (<=1kb)	9	121338988	121370304	31317	2	ENST00000538954	-69	ENSG00000148175	ENSG00000148175
chr9	129642313	129642314	Promoter (<=1kb)	9	129634604	129642169	7566	2	ENST00000450050	-145	ENSG00000148331	ENSG00000148331
chr9	129036614	129036615	Promoter (<=1kb)	9	129036621	129042400	5780	1	ENST00000477088	-6	ENSG00000148343	ENSG00000148343
chr9	136439870	136439871	Promoter (<=1kb)	9	136428619	136439822	11204	2	ENST00000371712	-49	ENSG00000148384	ENSG00000148384
chr10	70404060	70404061	Promoter (<=1kb)	10	70404379	70428618	24240	1	ENST00000373218	-318	ENSG00000148730	ENSG00000148730
chr10	102918191	102918192	Promoter (<=1kb)	10	102918293	103090221	171929	1	ENST00000369878	-101	ENSG00000148842	ENSG00000148842
chr11	46347379	46347380	Promoter (<=1kb)	11	46347463	46380282	32820	1	ENST00000527911	-83	ENSG00000149091	ENSG00000149091
chr11	47553164	47553165	Promoter (<=1kb)	11	47470316	47553117	82802	2	ENST00000531165	-48	ENSG00000149187	ENSG00000149187
chr11	119057248	119057249	Promoter (<=1kb)	11	119054585	119057202	2618	2	ENST00000531968	-47	ENSG00000149428	ENSG00000149428
chr20	62122338	62122339	Promoter (<=1kb)	20	62122461	62128030	5570	1	ENST00000370915	-122	ENSG00000149657	ENSG00000149657
chr20	63216256	63216257	Promoter (<=1kb)	20	63195429	63216234	20806	2	ENST00000370339	-23	ENSG00000149658	ENSG00000149658
chr16	30065670	30065671	Promoter (<=1kb)	16	30065734	30070411	4678	1	ENST00000564595	-63	ENSG00000149925	ENSG00000149925
chr16	29973724	29973725	Promoter (<=1kb)	16	29973641	29988398	14758	1	ENST00000308893	84	ENSG00000149930	ENSG00000149930
chr2	149038682	149038683	Promoter (<=1kb)	2	149038718	149215256	176539	1	ENST00000409876	-35	ENSG00000150556	ENSG00000150556
chr4	176066002	176066003	Promoter (<=1kb)	4	176065981	176180159	114179	1	ENST00000280190	22	ENSG00000150627	ENSG00000150627
chr5	32313013	32313014	Promoter (<=1kb)	5	32227006	32313009	86004	2	ENST00000382142	-5	ENSG00000150712	ENSG00000150712
chr13	40666589	40666590	Promoter (<=1kb)	13	40555667	40666597	110931	2	ENST00000379561	7	ENSG00000150907	ENSG00000150907
chr12	122966598	122966599	Promoter (<=1kb)	12	122928994	122966509	37516	2	ENST00000346530	-90	ENSG00000150967	ENSG00000150967
chr12	123436816	123436817	Promoter (<=1kb)	12	123410683	123436717	26035	2	ENST00000280571	-100	ENSG00000150977	ENSG00000150977
chr12	1796232	1796233	Promoter (<=1kb)	12	1795114	1795949	836	2	ENST00000588896	-284	ENSG00000151062	ENSG00000151062
chr12	107318391	107318392	Promoter (<=1kb)	12	107318413	107659642	341230	1	ENST00000280758	-21	ENSG00000151136	ENSG00000151136
chr12	113358552	113358553	Promoter (<=1kb)	12	113358566	113389238	30673	1	ENST00000545182	-13	ENSG00000151176	ENSG00000151176
chr12	42144801	42144802	Promoter (<=1kb)	12	42081845	42144879	63035	2	ENST00000398675	77	ENSG00000151233	ENSG00000151233
chr5	123512167	123512168	Promoter (<=1kb)	5	123512191	123545956	33766	1	ENST00000508708	-23	ENSG00000151292	ENSG00000151292
chr2	676821	676822	Promoter (<=1kb)	2	675609	676787	1179	2	ENST00000461640	-35	ENSG00000151353	ENSG00000151353
chr13	23375639	23375640	Promoter (<=1kb)	13	23328826	23375543	46718	2	ENST00000402364	-97	ENSG00000151835	ENSG00000151835
chr1	174159530	174159531	Promoter (<=1kb)	1	174159517	174958182	798666	1	ENST00000251507	14	ENSG00000152061	ENSG00000152061
chr5	115169974	115169975	Promoter (<=1kb)	5	115124763	115169961	45199	2	ENST00000513154	-14	ENSG00000152503	ENSG00000152503
chr2	43226718	43226719	Promoter (<=1kb)	2	43222402	43226609	4208	2	ENST00000282388	-110	ENSG00000152518	ENSG00000152518
chr3	32106602	32106603	Promoter (<=1kb)	3	32106612	32159615	53004	1	ENST00000428684	-9	ENSG00000152642	ENSG00000152642
chr5	69415129	69415130	Promoter (<=1kb)	5	69415127	69444330	29204	1	ENST00000454295	3	ENSG00000152939	ENSG00000152939
chr16	11742896	11742897	Promoter (<=1kb)	16	11679080	11742878	63799	2	ENST00000283033	-19	ENSG00000153066	ENSG00000153066
chr2	111120894	111120895	Promoter (<=1kb)	2	111120914	111128844	7931	1	ENST00000337565	-19	ENSG00000153094	ENSG00000153094
chr2	111898001	111898002	Promoter (<=1kb)	2	111898479	112029561	131083	1	ENST00000295408	-477	ENSG00000153208	ENSG00000153208
chr2	112054547	112054548	Promoter (<=1kb)	2	112055223	112119318	64096	1	ENST00000283206	-675	ENSG00000153214	ENSG00000153214
chr3	33440496	33440497	Promoter (<=1kb)	3	33390134	33440510	50377	2	ENST00000283628	13	ENSG00000153560	ENSG00000153560
chr17	56834039	56834040	Promoter (<=1kb)	17	56834099	56869567	35469	1	ENST00000284061	-59	ENSG00000153933	ENSG00000153933
chr17	67378813	67378814	Promoter (<=1kb)	17	67378966	67578225	199260	1	ENST00000584471	-152	ENSG00000154217	ENSG00000154217
chr17	66192234	66192235	Promoter (<=1kb)	17	66176654	66192084	15431	2	ENST00000580624	-151	ENSG00000154240	ENSG00000154240
chr17	69327133	69327134	Promoter (<=1kb)	17	69316900	69327111	10212	2	ENST00000589609	-23	ENSG00000154265	ENSG00000154265
chr8	102655774	102655775	Promoter (<=1kb)	8	102648779	102655902	7124	2	ENST00000285407	127	ENSG00000155090	ENSG00000155090
chr10	97498695	97498696	Promoter (<=1kb)	10	97458324	97498720	40397	2	ENST00000438925	24	ENSG00000155229	ENSG00000155229
chr1	112715383	112715384	Promoter (<=1kb)	1	112714234	112715328	1095	2	ENST00000486709	-56	ENSG00000155367	ENSG00000155367
chr7	149028838	149028839	Promoter (<=1kb)	7	149003062	149028641	25580	2	ENST00000286091	-198	ENSG00000155660	ENSG00000155660
chr5	157743735	157743736	Promoter (<=1kb)	5	157743695	157760709	17015	1	ENST00000286307	41	ENSG00000155858	ENSG00000155858
chr10	74176744	74176745	Promoter (<=1kb)	10	74176686	74709303	532618	1	ENST00000372734	59	ENSG00000156110	ENSG00000156110
chr8	123416800	123416801	Promoter (<=1kb)	8	123416801	123441596	24796	1	ENST00000519199	0	ENSG00000156795	ENSG00000156795
chr7	91264442	91264443	Promoter (<=1kb)	7	91264364	91271326	6963	1	ENST00000287934	79	ENSG00000157240	ENSG00000157240
chr21	37267497	37267498	Promoter (<=1kb)	21	37223420	37267532	44113	2	ENST00000309117	34	ENSG00000157538	ENSG00000157538
chr2	96760652	96760653	Promoter (<=1kb)	2	96760902	96811891	50990	1	ENST00000377075	-249	ENSG00000158158	ENSG00000158158
chr11	76445825	76445826	Promoter (<=1kb)	11	76445047	76461015	15969	1	ENST00000528826	779	ENSG00000158636	ENSG00000158636
chr1	205632016	205632017	Promoter (<=1kb)	1	205619268	205631962	12695	2	ENST00000289703	-55	ENSG00000158711	ENSG00000158711
chr16	89702082	89702083	Promoter (<=1kb)	16	89696357	89701705	5349	2	ENST00000335360	-378	ENSG00000158792	ENSG00000158792
chr5	131264054	131264055	Promoter (<=1kb)	5	131264062	131359382	95321	1	ENST00000504701	-7	ENSG00000158985	ENSG00000158985
chr21	33542923	33542924	Promoter (<=1kb)	21	33503933	33542892	38960	2	ENST00000424203	-32	ENSG00000159131	ENSG00000159131
chr12	6766278	6766279	Promoter (<=1kb)	12	6766375	6770498	4124	1	ENST00000389462	-96	ENSG00000159335	ENSG00000159335
chr17	63484864	63484865	Promoter (<=1kb)	17	63484868	63489040	4173	1	ENST00000579204	-3	ENSG00000159640	ENSG00000159640
chr21	42893251	42893252	Promoter (<=1kb)	21	42893265	42909105	15841	1	ENST00000354250	-13	ENSG00000160194	ENSG00000160194
chr21	42974342	42974343	Promoter (<=1kb)	21	42974510	43033582	59073	1	ENST00000291547	-167	ENSG00000160199	ENSG00000160199
chr21	43719077	43719078	Promoter (<=1kb)	21	43719094	43738861	19768	1	ENST00000398081	-16	ENSG00000160209	ENSG00000160209
chr17	28729065	28729066	Promoter (<=1kb)	17	28728816	28735352	6537	1	ENST00000593261	250	ENSG00000160602	ENSG00000160602
chr1	155324401	155324402	Promoter (<=1kb)	1	155324441	155330729	6289	1	ENST00000462780	-39	ENSG00000160753	ENSG00000160753
chr22	21630113	21630114	Promoter (<=1kb)	22	21628089	21630064	1976	2	ENST00000415762	-50	ENSG00000161179	ENSG00000161179
chr11	62805510	62805511	Promoter (<=1kb)	11	62792126	62805492	13367	2	ENST00000294172	-19	ENSG00000162231	ENSG00000162231
chr1	108560009	108560010	Promoter (<=1kb)	1	108560089	108639327	79239	1	ENST00000370035	-79	ENSG00000162636	ENSG00000162636
chr1	200410041	200410042	Promoter (<=1kb)	1	200404940	200410056	5117	2	ENST00000294740	14	ENSG00000162702	ENSG00000162702
chr1	181088619	181088620	Promoter (<=1kb)	1	181088712	181092899	4188	1	ENST00000367577	-92	ENSG00000162783	ENSG00000162783
chr2	108786748	108786749	Promoter (<=1kb)	2	108786757	108876578	89822	1	ENST00000412964	-8	ENSG00000163006	ENSG00000163006
chr1	150364085	150364086	Promoter (<=1kb)	1	150364650	150476566	111917	1	ENST00000401000	-564	ENSG00000163125	ENSG00000163125
chr1	152048139	152048140	Promoter (<=1kb)	1	152032506	152047907	15402	2	ENST00000478109	-233	ENSG00000163191	ENSG00000163191
chr1	152037019	152037020	Promoter (<=1kb)	1	152032506	152037035	4530	2	ENST00000271638	15	ENSG00000163191	ENSG00000163191
chr4	83485094	83485095	Promoter (<=1kb)	4	83470274	83485100	14827	2	ENST00000503217	5	ENSG00000163322	ENSG00000163322
chr1	156284235	156284236	Promoter (<=1kb)	1	156284279	156292443	8165	1	ENST00000405535	-43	ENSG00000163472	ENSG00000163472
chr3	13480155	13480156	Promoter (<=1kb)	3	13480165	13506416	26252	1	ENST00000295757	-9	ENSG00000163517	ENSG00000163517
chr1	205321359	205321360	Promoter (<=1kb)	1	205302059	205321755	19697	2	ENST00000367157	395	ENSG00000163545	ENSG00000163545
chr3	63351320	63351321	Promoter (<=1kb)	3	63351429	63609316	257888	1	ENST00000493532	-108	ENSG00000163630	ENSG00000163630
chr4	88284793	88284794	Promoter (<=1kb)	4	88275145	88284769	9625	2	ENST00000514204	-25	ENSG00000163644	ENSG00000163644
chr3	155870537	155870538	Promoter (<=1kb)	3	155870536	155944026	73491	1	ENST00000496455	2	ENSG00000163655	ENSG00000163655
chr3	9933646	9933647	Promoter (<=1kb)	3	9933822	9944994	11173	1	ENST00000397170	-175	ENSG00000163703	ENSG00000163703
chr4	74157948	74157949	Promoter (<=1kb)	4	74158108	74183931	25824	1	ENST00000423607	-159	ENSG00000163738	ENSG00000163738
chr3	196503904	196503905	Promoter (<=1kb)	3	196468783	196503768	34986	2	ENST00000318037	-137	ENSG00000163961	ENSG00000163961
chr5	5422630	5422631	Promoter (<=1kb)	5	5422694	5490234	67541	1	ENST00000296564	-63	ENSG00000164151	ENSG00000164151
chr5	39074568	39074569	Promoter (<=1kb)	5	38937919	39074408	136490	2	ENST00000357387	-161	ENSG00000164327	ENSG00000164327
chr6	107459571	107459572	Promoter (<=1kb)	6	107264186	107459564	195379	2	ENST00000369031	-8	ENSG00000164494	ENSG00000164494
chr8	79767925	79767926	Promoter (<=1kb)	8	79764010	79767863	3854	2	ENST00000354724	-63	ENSG00000164683	ENSG00000164683
chr8	116874848	116874849	Promoter (<=1kb)	8	116845935	116874866	28932	2	ENST00000297338	17	ENSG00000164754	ENSG00000164754
chr8	89902475	89902476	Promoter (<=1kb)	8	89902534	89927888	25355	1	ENST00000451899	-58	ENSG00000164823	ENSG00000164823
chr7	1044444	1044445	Promoter (<=1kb)	7	1044576	1058461	13886	1	ENST00000444847	-131	ENSG00000164849	ENSG00000164849
chr7	1556300	1556301	Promoter (<=1kb)	7	1548649	1556237	7589	2	ENST00000319010	-64	ENSG00000164855	ENSG00000164855
chr7	1459673	1459674	Promoter (<=1kb)	7	1434366	1459502	25137	2	ENST00000297508	-172	ENSG00000164877	ENSG00000164877
chr7	151080923	151080924	Promoter (<=1kb)	7	151076629	151080866	4238	2	ENST00000460980	-58	ENSG00000164896	ENSG00000164896
chr8	98944407	98944408	Promoter (<=1kb)	8	98944403	98952104	7702	1	ENST00000457907	5	ENSG00000164920	ENSG00000164920
chr8	100952158	100952159	Promoter (<=1kb)	8	100918577	100952129	33553	2	ENST00000395958	-30	ENSG00000164924	ENSG00000164924
chr8	94949415	94949416	Promoter (<=1kb)	8	94925972	94949411	23440	2	ENST00000342697	-5	ENSG00000164938	ENSG00000164938
chr8	93916855	93916856	Promoter (<=1kb)	8	93916856	93922275	5420	1	ENST00000520614	0	ENSG00000164951	ENSG00000164951
chr9	83921617	83921618	Promoter (<=1kb)	9	83836698	83921465	84768	2	ENST00000413982	-153	ENSG00000165115	ENSG00000165115
chr8	123274291	123274292	Promoter (<=1kb)	8	123256120	123274266	18147	2	ENST00000480132	-26	ENSG00000165156	ENSG00000165156
chr7	73770353	73770354	Promoter (<=1kb)	7	73768997	73770270	1274	2	ENST00000395145	-84	ENSG00000165215	ENSG00000165215
chr13	21603857	21603858	Promoter (<=1kb)	13	21510027	21603711	93685	2	ENST00000476895	-147	ENSG00000165487	ENSG00000165487
chr11	83156622	83156623	Promoter (<=1kb)	11	83156988	83187451	30464	1	ENST00000298281	-365	ENSG00000165494	ENSG00000165494
chr14	49893015	49893016	Promoter (<=1kb)	14	49893092	49897054	3963	1	ENST00000298316	-76	ENSG00000165527	ENSG00000165527
chr12	77065725	77065726	Promoter (<=1kb)	12	77021247	77065580	44334	2	ENST00000322886	-146	ENSG00000165891	ENSG00000165891
chr12	69585338	69585339	Promoter (<=1kb)	12	69585334	69601570	16237	1	ENST00000299300	5	ENSG00000166226	ENSG00000166226
chr7	100100756	100100757	Promoter (<=1kb)	7	100092781	100100757	7977	2	ENST00000485286	0	ENSG00000166508	ENSG00000166508
chr16	23182567	23182568	Promoter (<=1kb)	16	23182715	23216883	34169	1	ENST00000300061	-147	ENSG00000166828	ENSG00000166828
chr20	44885652	44885653	Promoter (<=1kb)	20	44885676	44908532	22857	1	ENST00000353703	-23	ENSG00000166913	ENSG00000166913
chr7	100479447	100479448	Promoter (<=1kb)	7	100466519	100479279	12761	2	ENST00000300181	-169	ENSG00000166925	ENSG00000166925
chr9	127930922	127930923	Promoter (<=1kb)	9	127920879	127930797	9919	2	ENST00000388747	-126	ENSG00000167103	ENSG00000167103
chr15	78000219	78000220	Promoter (<=1kb)	15	77994987	77999381	4395	2	ENST00000418039	-839	ENSG00000167202	ENSG00000167202
chr19	16111681	16111682	Promoter (<=1kb)	19	16111629	16134234	22606	1	ENST00000300935	53	ENSG00000167461	ENSG00000167461
chr16	88663187	88663188	Promoter (<=1kb)	16	88662102	88663161	1060	2	ENST00000562741	-27	ENSG00000167508	ENSG00000167508
chr12	49265648	49265649	Promoter (<=1kb)	12	49265081	49270196	5116	1	ENST00000549183	568	ENSG00000167553	ENSG00000167553
chr8	140457676	140457677	Promoter (<=1kb)	8	139730345	140457762	727418	2	ENST00000438773	85	ENSG00000167632	ENSG00000167632
chr12	53079491	53079492	Promoter (<=1kb)	12	53064316	53079420	15105	2	ENST00000301463	-72	ENSG00000167778	ENSG00000167778
chr17	75047034	75047035	Promoter (<=1kb)	17	75038863	75046985	8123	2	ENST00000344546	-50	ENSG00000167863	ENSG00000167863
chr17	76027507	76027508	Promoter (<=1kb)	17	76006845	76027452	20608	2	ENST00000301607	-56	ENSG00000167880	ENSG00000167880
chr17	76072539	76072540	Promoter (<=1kb)	17	76064038	76072507	8470	2	ENST00000591272	-33	ENSG00000167881	ENSG00000167881
chr17	78187216	78187217	Promoter (<=1kb)	17	78174075	78187233	13159	2	ENST00000301634	16	ENSG00000167900	ENSG00000167900
chr16	2223495	2223496	Promoter (<=1kb)	16	2223566	2235742	12177	1	ENST00000301727	-70	ENSG00000167967	ENSG00000167967
chr11	65540745	65540746	Promoter (<=1kb)	11	65539195	65540683	1489	2	ENST00000532661	-63	ENSG00000168056	ENSG00000168056
chr16	4693546	4693547	Promoter (<=1kb)	16	4693694	4695859	2166	1	ENST00000304301	-147	ENSG00000168101	ENSG00000168101
chr14	55051570	55051571	Promoter (<=1kb)	14	55051631	55070192	18562	1	ENST00000395468	-60	ENSG00000168175	ENSG00000168175
chr10	72273735	72273736	Promoter (<=1kb)	10	72273920	72276036	2117	1	ENST00000307365	-184	ENSG00000168209	ENSG00000168209
chr6	26156802	26156803	Promoter (<=1kb)	6	26156391	26157050	660	1	ENST00000304218	412	ENSG00000168298	ENSG00000168298
chr2	241686894	241686895	Promoter (<=1kb)	2	241675747	241686944	11198	2	ENST00000400770	49	ENSG00000168393	ENSG00000168393
chr5	34929454	34929455	Promoter (<=1kb)	5	34929593	34955200	25608	1	ENST00000342382	-138	ENSG00000168724	ENSG00000168724
chr20	44531896	44531897	Promoter (<=1kb)	20	44531909	44619037	87129	1	ENST00000372889	-12	ENSG00000168734	ENSG00000168734
chr2	96816258	96816259	Promoter (<=1kb)	2	96816250	96833911	17662	1	ENST00000305510	9	ENSG00000168763	ENSG00000168763
chr2	85539210	85539211	Promoter (<=1kb)	2	85539168	85541656	2489	1	ENST00000469221	43	ENSG00000168906	ENSG00000168906
chr1	155207035	155207036	Promoter (<=1kb)	1	155195588	155207897	12310	2	ENST00000368378	861	ENSG00000169231	ENSG00000169231
chr15	75452178	75452179	Promoter (<=1kb)	15	75430321	75451746	21426	2	ENST00000565264	-433	ENSG00000169375	ENSG00000169375
chr2	112764692	112764693	Promoter (<=1kb)	2	112736607	112764677	28071	2	ENST00000302450	-16	ENSG00000169607	ENSG00000169607
chr15	52790476	52790477	Promoter (<=1kb)	15	52756989	52790012	33024	2	ENST00000305901	-465	ENSG00000169856	ENSG00000169856
chr7	100966399	100966400	Promoter (<=1kb)	7	100966238	100967746	1509	1	ENST00000614399	162	ENSG00000169894	ENSG00000169894
chr16	30558638	30558639	Promoter (<=1kb)	16	30553764	30558498	4735	2	ENST00000395091	-141	ENSG00000169951	ENSG00000169951
chr5	174045684	174045685	Promoter (<=1kb)	5	174045706	174064475	18770	1	ENST00000517902	-21	ENSG00000170091	ENSG00000170091
chr14	75279576	75279577	Promoter (<=1kb)	14	75279643	75281684	2042	1	ENST00000555686	-66	ENSG00000170345	ENSG00000170345
chr12	51270311	51270312	Promoter (<=1kb)	12	51245745	51270284	24540	2	ENST00000605627	-28	ENSG00000170545	ENSG00000170545
chr12	56360244	56360245	Promoter (<=1kb)	12	56354555	56360155	5601	2	ENST00000557417	-90	ENSG00000170581	ENSG00000170581
chr14	105021228	105021229	Promoter (<=1kb)	14	105009573	105021148	11576	2	ENST00000336219	-81	ENSG00000170779	ENSG00000170779
chr11	68272022	68272023	Promoter (<=1kb)	11	68262463	68272001	9539	2	ENST00000530166	-22	ENSG00000171067	ENSG00000171067
chr5	693434	693435	Promoter (<=1kb)	5	659862	693395	33534	2	ENST00000360578	-40	ENSG00000171368	ENSG00000171368
chr5	40679808	40679809	Promoter (<=1kb)	5	40679930	40681680	1751	1	ENST00000514343	-121	ENSG00000171522	ENSG00000171522
chr17	67825435	67825436	Promoter (<=1kb)	17	67825524	67945891	120368	1	ENST00000544778	-88	ENSG00000171634	ENSG00000171634
chr5	43121493	43121494	Promoter (<=1kb)	5	43121508	43175288	53781	1	ENST00000509156	-14	ENSG00000172262	ENSG00000172262
chr7	100673388	100673389	Promoter (<=1kb)	7	100673531	100679174	5644	1	ENST00000303210	-142	ENSG00000172354	ENSG00000172354
chr16	2714614	2714615	Promoter (<=1kb)	16	2712419	2715565	3147	2	ENST00000543965	950	ENSG00000172382	ENSG00000172382
chr13	20704092	20704093	Promoter (<=1kb)	13	20704079	20721685	17607	1	ENST00000468605	14	ENSG00000172458	ENSG00000172458
chr11	67401959	67401960	Promoter (<=1kb)	11	67398201	67401931	3731	2	ENST00000376745	-29	ENSG00000172531	ENSG00000172531
chr11	67469343	67469344	Promoter (<=1kb)	11	67467764	67469272	1509	2	ENST00000538561	-72	ENSG00000172663	ENSG00000172663
chr11	65859594	65859595	Promoter (<=1kb)	11	65854675	65859415	4741	2	ENST00000525451	-180	ENSG00000172757	ENSG00000172757
chr12	53221050	53221051	Promoter (<=1kb)	12	53211393	53220413	9021	2	ENST00000543726	-638	ENSG00000172819	ENSG00000172819
chr11	64305340	64305341	Promoter (<=1kb)	11	64305572	64316738	11167	1	ENST00000406310	-231	ENSG00000173153	ENSG00000173153
chr3	121835082	121835083	Promoter (<=1kb)	3	121769994	121835079	65086	2	ENST00000393650	-4	ENSG00000173226	ENSG00000173226
chr8	125429959	125429960	Promoter (<=1kb)	8	125430321	125438405	8085	1	ENST00000311922	-361	ENSG00000173334	ENSG00000173334
chr14	20610137	20610138	Promoter (<=1kb)	14	20584047	20609884	25838	2	ENST00000413502	-254	ENSG00000173464	ENSG00000173464
chr11	64241383	64241384	Promoter (<=1kb)	11	64241156	64244126	2971	1	ENST00000449942	228	ENSG00000173486	ENSG00000173486
chr2	191678041	191678042	Promoter (<=1kb)	2	191678068	191682487	4420	1	ENST00000491331	-26	ENSG00000173559	ENSG00000173559
chr12	93377854	93377855	Promoter (<=1kb)	12	93377883	93408146	30264	1	ENST00000337179	-28	ENSG00000173598	ENSG00000173598
chr11	66843401	66843402	Promoter (<=1kb)	11	66843412	66846546	3135	1	ENST00000309657	-10	ENSG00000173653	ENSG00000173653
chr11	66744608	66744609	Promoter (<=1kb)	11	66744618	66804194	59577	1	ENST00000524551	-9	ENSG00000173715	ENSG00000173715
chr11	65354552	65354553	Promoter (<=1kb)	11	65354767	65357613	2847	1	ENST00000309880	-214	ENSG00000173825	ENSG00000173825
chr17	63523158	63523159	Promoter (<=1kb)	17	63523334	63546032	22699	1	ENST00000456941	-175	ENSG00000173826	ENSG00000173826
chr17	62808262	62808263	Promoter (<=1kb)	17	62704948	62808290	103343	2	ENST00000544856	27	ENSG00000173838	ENSG00000173838
chr3	168095910	168095911	Promoter (<=1kb)	3	168008677	168095975	87299	2	ENST00000470487	64	ENSG00000173905	ENSG00000173905
chr11	66677981	66677982	Promoter (<=1kb)	11	66664998	66677921	12924	2	ENST00000310046	-61	ENSG00000173914	ENSG00000173914
chr11	66592828	66592829	Promoter (<=1kb)	11	66592821	66606019	13199	1	ENST00000533244	8	ENSG00000173992	ENSG00000173992
chr20	41317791	41317792	Promoter (<=1kb)	20	41268990	41317672	48683	2	ENST00000559296	-120	ENSG00000174306	ENSG00000174306
chr1	201469179	201469180	Promoter (<=1kb)	1	201464383	201469184	4802	2	ENST00000367311	4	ENSG00000174307	ENSG00000174307
chr12	110281109	110281110	Promoter (<=1kb)	12	110281116	110351090	69975	1	ENST00000308664	-6	ENSG00000174437	ENSG00000174437
chr3	142225557	142225558	Promoter (<=1kb)	3	142163572	142225567	61996	2	ENST00000492097	9	ENSG00000175066	ENSG00000175066
chr11	46846076	46846077	Promoter (<=1kb)	11	46743048	46846229	103182	2	ENST00000529230	152	ENSG00000175216	ENSG00000175216
chr5	176416651	176416652	Promoter (<=1kb)	5	176392455	176416569	24115	2	ENST00000345807	-83	ENSG00000175416	ENSG00000175416
chr10	131900603	131900604	Promoter (<=1kb)	10	131900644	131956547	55904	1	ENST00000422256	-40	ENSG00000175470	ENSG00000175470
chr11	73982962	73982963	Promoter (<=1kb)	11	73981148	73982843	1696	2	ENST00000539330	-120	ENSG00000175567	ENSG00000175567
chr9	95876047	95876048	Promoter (<=1kb)	9	95813293	95875977	62685	2	ENST00000412446	-71	ENSG00000175611	ENSG00000175611
chr16	31443222	31443223	Promoter (<=1kb)	16	31435438	31443160	7723	2	ENST00000618063	-63	ENSG00000176723	ENSG00000176723
chr17	64919538	64919539	Promoter (<=1kb)	17	64860852	64919480	58629	2	ENST00000581368	-59	ENSG00000176809	ENSG00000176809
chr8	123768360	123768361	Promoter (<=1kb)	8	123768456	123810479	42024	1	ENST00000521166	-95	ENSG00000176853	ENSG00000176853
chr1	11805953	11805954	Promoter (<=1kb)	1	11801205	11805936	4732	2	ENST00000418034	-18	ENSG00000177000	ENSG00000177000
chr12	132687437	132687438	Promoter (<=1kb)	12	132681028	132687365	6338	2	ENST00000539357	-73	ENSG00000177084	ENSG00000177084
chr20	49278190	49278191	Promoter (<=1kb)	20	49278178	49289260	11083	1	ENST00000450535	13	ENSG00000177410	ENSG00000177410
chr5	151758637	151758638	Promoter (<=1kb)	5	151742823	151758649	15827	2	ENST00000313115	11	ENSG00000177556	ENSG00000177556
chr3	174440909	174440910	Promoter (<=1kb)	3	174440945	174540748	99804	1	ENST00000481679	-35	ENSG00000177694	ENSG00000177694
chr17	75405680	75405681	Promoter (<=1kb)	17	75393404	75405681	12278	2	ENST00000577711	0	ENSG00000177885	ENSG00000177885
chr16	31142480	31142481	Promoter (<=1kb)	16	31141464	31142858	1395	2	ENST00000563693	377	ENSG00000178226	ENSG00000178226
chr7	6348950	6348951	Promoter (<=1kb)	7	6329409	6348959	19551	2	ENST00000313324	8	ENSG00000178397	ENSG00000178397
chr12	49347873	49347874	Promoter (<=1kb)	12	49347038	49351914	4877	1	ENST00000395069	836	ENSG00000178401	ENSG00000178401
chr17	64129955	64129956	Promoter (<=1kb)	17	64039142	64130125	90984	2	ENST00000433197	169	ENSG00000178607	ENSG00000178607
chr15	74938164	74938165	Promoter (<=1kb)	15	74919791	74938168	18378	2	ENST00000322347	3	ENSG00000178741	ENSG00000178741
chr1	1919557	1919558	Promoter (<=1kb)	1	1917591	1919273	1683	2	ENST00000310991	-285	ENSG00000178821	ENSG00000178821
chr11	76381159	76381160	Promoter (<=1kb)	11	76381313	76414619	33307	1	ENST00000531207	-153	ENSG00000179240	ENSG00000179240
chr16	88453178	88453179	Promoter (<=1kb)	16	88453317	88537016	83700	1	ENST00000319555	-138	ENSG00000179588	ENSG00000179588
chr8	144147932	144147933	Promoter (<=1kb)	8	144148016	144250753	102738	1	ENST00000532255	-83	ENSG00000179832	ENSG00000179832
chr8	144147106	144147107	Promoter (<=1kb)	8	144148016	144250753	102738	1	ENST00000532255	-909	ENSG00000179832	ENSG00000179832
chr2	64751266	64751267	Promoter (<=1kb)	2	64636533	64751005	114473	2	ENST00000476805	-262	ENSG00000179833	ENSG00000179833
chr8	143829414	143829415	Promoter (<=1kb)	8	143816377	143829352	12976	2	ENST00000349157	-63	ENSG00000179950	ENSG00000179950
chr16	30378385	30378386	Promoter (<=1kb)	16	30378314	30400107	21794	1	ENST00000622647	72	ENSG00000180035	ENSG00000180035
chr16	30371179	30371180	Promoter (<=1kb)	16	30370934	30376698	5765	1	ENST00000563718	246	ENSG00000180209	ENSG00000180209
chr2	178451279	178451280	Promoter (<=1kb)	2	178431414	178451231	19818	2	ENST00000325748	-49	ENSG00000180228	ENSG00000180228
chr16	21502328	21502329	Promoter (<=1kb)	16	21447078	21501886	54809	2	ENST00000522480	-443	ENSG00000180747	ENSG00000180747
chr16	21520449	21520450	Promoter (<=1kb)	16	21463205	21520444	57240	2	ENST00000522841	-6	ENSG00000180747	ENSG00000180747
chr13	21459404	21459405	Promoter (<=1kb)	13	21376124	21459370	83247	2	ENST00000400590	-35	ENSG00000180776	ENSG00000180776
chr16	69726639	69726640	Promoter (<=1kb)	16	69709401	69726668	17268	2	ENST00000379047	28	ENSG00000181019	ENSG00000181019
chr5	171387647	171387648	Promoter (<=1kb)	5	171387648	171411137	23490	1	ENST00000296930	0	ENSG00000181163	ENSG00000181163
chr10	12068877	12068878	Promoter (<=1kb)	10	12068972	12123225	54254	1	ENST00000263035	-94	ENSG00000181192	ENSG00000181192
chr4	37686620	37686621	Promoter (<=1kb)	4	37612901	37686376	73476	2	ENST00000454158	-245	ENSG00000181826	ENSG00000181826
chr10	62268716	62268717	Promoter (<=1kb)	10	62238157	62268707	30551	2	ENST00000395260	-10	ENSG00000182010	ENSG00000182010
chr21	39380312	39380313	Promoter (<=1kb)	21	39380354	39414288	33935	1	ENST00000623703	-41	ENSG00000182093	ENSG00000182093
chr21	39388679	39388680	Promoter (<=1kb)	21	39387791	39397254	9464	1	ENST00000466787	889	ENSG00000182093	ENSG00000182093
chr17	75516428	75516429	Promoter (<=1kb)	17	75516525	75524739	8215	1	ENST00000333213	-96	ENSG00000182173	ENSG00000182173
chr15	99104961	99104962	Promoter (<=1kb)	15	99105035	99135589	30555	1	ENST00000336292	-73	ENSG00000182253	ENSG00000182253
chr8	144358522	144358523	Promoter (<=1kb)	8	144355431	144358512	3082	2	ENST00000331890	-11	ENSG00000182325	ENSG00000182325
chr3	184561674	184561675	Promoter (<=1kb)	3	184561784	184582409	20626	1	ENST00000330394	-109	ENSG00000182580	ENSG00000182580
chr14	71932295	71932296	Promoter (<=1kb)	14	71932439	72562476	630038	1	ENST00000553525	-143	ENSG00000182732	ENSG00000182732
chr8	143430879	143430880	Promoter (<=1kb)	8	143428060	143430406	2347	2	ENST00000333480	-474	ENSG00000182759	ENSG00000182759
chr15	99733530	99733531	Promoter (<=1kb)	15	99729498	99733561	4064	2	ENST00000484050	30	ENSG00000183060	ENSG00000183060
chr1	202889230	202889231	Promoter (<=1kb)	1	202878957	202889135	10179	2	ENST00000367262	-96	ENSG00000183155	ENSG00000183155
chr21	41767172	41767173	Promoter (<=1kb)	21	41739369	41767106	27738	2	ENST00000332512	-67	ENSG00000183421	ENSG00000183421
chr1	117605956	117605957	Promoter (<=1kb)	1	117605934	117628372	22439	1	ENST00000369448	23	ENSG00000183508	ENSG00000183508
chr21	39183459	39183460	Promoter (<=1kb)	21	39175590	39183488	7899	2	ENST00000380900	28	ENSG00000183527	ENSG00000183527
chr22	28883339	28883340	Promoter (<=1kb)	22	28883592	29057487	173896	1	ENST00000544604	-252	ENSG00000183579	ENSG00000183579
chr12	123384060	123384061	Promoter (<=1kb)	12	123384166	123408507	24342	1	ENST00000437519	-105	ENSG00000183955	ENSG00000183955
chr6	27867492	27867493	Promoter (<=1kb)	6	27866849	27867529	681	2	ENST00000331442	36	ENSG00000184357	ENSG00000184357
chr21	42107942	42107943	Promoter (<=1kb)	21	42102134	42108534	6401	2	ENST00000329015	591	ENSG00000184385	ENSG00000184385
chr22	21002130	21002131	Promoter (<=1kb)	22	21001292	21002118	827	2	ENST00000471723	-13	ENSG00000184436	ENSG00000184436
chr1	149886637	149886638	Promoter (<=1kb)	1	149842204	149886641	44438	2	ENST00000369160	3	ENSG00000184678	ENSG00000184678
chr22	30803022	30803023	Promoter (<=1kb)	22	30803086	30889635	86550	1	ENST00000424224	-63	ENSG00000184792	ENSG00000184792
chr14	105248455	105248456	Promoter (<=1kb)	14	105248490	105251084	2595	1	ENST00000536364	-34	ENSG00000184887	ENSG00000184887
chr15	90234073	90234074	Promoter (<=1kb)	15	90230246	90234047	3802	2	ENST00000612800	-27	ENSG00000185043	ENSG00000185043
chr5	140114054	140114055	Promoter (<=1kb)	5	140114123	140125619	11497	1	ENST00000331327	-68	ENSG00000185129	ENSG00000185129
chr8	143841030	143841031	Promoter (<=1kb)	8	143833721	143840974	7254	2	ENST00000442628	-57	ENSG00000185189	ENSG00000185189
chr1	173868161	173868162	Promoter (<=1kb)	1	173868082	173886636	18555	1	ENST00000367704	80	ENSG00000185278	ENSG00000185278
chr15	101724477	101724478	Promoter (<=1kb)	15	101655980	101724442	68463	2	ENST00000615656	-36	ENSG00000185418	ENSG00000185418
chr11	62787424	62787425	Promoter (<=1kb)	11	62787427	62790405	2979	1	ENST00000333449	-2	ENSG00000185475	ENSG00000185475
chr12	53380098	53380099	Promoter (<=1kb)	12	53380176	53382577	2402	1	ENST00000551969	-77	ENSG00000185591	ENSG00000185591
chr14	68796076	68796077	Promoter (<=1kb)	14	68789955	68796081	6127	2	ENST00000557022	4	ENSG00000185650	ENSG00000185650
chr9	92765025	92765026	Promoter (<=1kb)	9	92711363	92764812	53450	2	ENST00000375512	-214	ENSG00000185963	ENSG00000185963
chr8	100559776	100559777	Promoter (<=1kb)	8	100520772	100559784	39013	2	ENST00000519597	7	ENSG00000186106	ENSG00000186106
chr12	110742945	110742946	Promoter (<=1kb)	12	110719908	110742939	23032	2	ENST00000340766	-7	ENSG00000186298	ENSG00000186298
chr2	109614204	109614205	Promoter (<=1kb)	2	109542982	109614206	71225	2	ENST00000397712	1	ENSG00000186522	ENSG00000186522
chr22	29603470	29603471	Promoter (<=1kb)	22	29603556	29698594	95039	1	ENST00000413209	-85	ENSG00000186575	ENSG00000186575
chr6	34249089	34249090	Promoter (<=1kb)	6	34246395	34249055	2661	2	ENST00000335352	-35	ENSG00000186577	ENSG00000186577
chr12	113221470	113221471	Promoter (<=1kb)	12	113221464	113260402	38939	1	ENST00000549279	7	ENSG00000186815	ENSG00000186815
chr12	76764065	76764066	Promoter (<=1kb)	12	76764103	76827016	62914	1	ENST00000546778	-37	ENSG00000186908	ENSG00000186908
chr3	38025168	38025169	Promoter (<=1kb)	3	38007498	38024787	17290	2	ENST00000463876	-382	ENSG00000187091	ENSG00000187091
chr3	28241540	28241541	Promoter (<=1kb)	3	28241584	28319762	78179	1	ENST00000477739	-43	ENSG00000187118	ENSG00000187118
chr9	76459138	76459139	Promoter (<=1kb)	9	76459152	76507414	48263	1	ENST00000444201	-13	ENSG00000187210	ENSG00000187210
chr16	89816710	89816711	Promoter (<=1kb)	16	89798919	89816657	17739	2	ENST00000543736	-54	ENSG00000187741	ENSG00000187741
chr6	26056036	26056037	Promoter (<=1kb)	6	26055787	26056428	642	2	ENST00000343677	391	ENSG00000187837	ENSG00000187837
chr8	144462956	144462957	Promoter (<=1kb)	8	144449931	144462861	12931	2	ENST00000530374	-96	ENSG00000187954	ENSG00000187954
chr7	100148741	100148742	Promoter (<=1kb)	7	100148907	100154203	5297	1	ENST00000341942	-165	ENSG00000188186	ENSG00000188186
chr15	78507444	78507445	Promoter (<=1kb)	15	78507564	78533670	26107	1	ENST00000388988	-119	ENSG00000188266	ENSG00000188266
chr7	75994744	75994745	Promoter (<=1kb)	7	75986837	75994659	7823	2	ENST00000493111	-86	ENSG00000189077	ENSG00000189077
chr10	80144373	80144374	Promoter (<=1kb)	10	80144048	80145030	983	1	ENST00000465660	326	ENSG00000189129	ENSG00000189129
chr3	190513937	190513938	Promoter (<=1kb)	3	190514051	190651519	137469	1	ENST00000072516	-113	ENSG00000196083	ENSG00000196083
chr8	144902259	144902260	Promoter (<=1kb)	8	144889966	144902168	12203	2	ENST00000527049	-92	ENSG00000196150	ENSG00000196150
chr20	59940395	59940396	Promoter (<=1kb)	20	59940439	59948680	8242	1	ENST00000360816	-43	ENSG00000196227	ENSG00000196227
chr20	59934159	59934160	Promoter (<=1kb)	20	59933764	59948680	14917	1	ENST00000358293	396	ENSG00000196227	ENSG00000196227
chr20	50510285	50510286	Promoter (<=1kb)	20	50510321	50584760	74440	1	ENST00000541713	-35	ENSG00000196396	ENSG00000196396
chr17	29180438	29180439	Promoter (<=1kb)	17	29073519	29180412	106894	2	ENST00000527372	-27	ENSG00000196535	ENSG00000196535
chr5	180861342	180861343	Promoter (<=1kb)	5	180847611	180861285	13675	2	ENST00000506377	-58	ENSG00000196670	ENSG00000196670
chr5	151253101	151253102	Promoter (<=1kb)	5	151252892	151270440	17549	1	ENST00000357164	210	ENSG00000196743	ENSG00000196743
chr6	27133318	27133319	Promoter (<=1kb)	6	27133042	27135291	2250	1	ENST00000359193	277	ENSG00000196787	ENSG00000196787
chr2	98869468	98869469	Promoter (<=1kb)	2	98826988	98869362	42375	2	ENST00000423771	-107	ENSG00000196872	ENSG00000196872
chr5	177497735	177497736	Promoter (<=1kb)	5	177491759	177497606	5848	2	ENST00000463411	-130	ENSG00000196923	ENSG00000196923
chr12	63843830	63843831	Promoter (<=1kb)	12	63844293	64162221	317929	1	ENST00000355086	-462	ENSG00000196935	ENSG00000196935
chr14	101964490	101964491	Promoter (<=1kb)	14	101964528	102050791	86264	1	ENST00000360184	-37	ENSG00000197102	ENSG00000197102
chr19	11197664	11197665	Promoter (<=1kb)	19	11193946	11197548	3603	2	ENST00000588724	-117	ENSG00000197256	ENSG00000197256
chr20	44311289	44311290	Promoter (<=1kb)	20	44302838	44311169	8332	2	ENST00000396825	-121	ENSG00000197296	ENSG00000197296
chr10	8053470	8053471	Promoter (<=1kb)	10	8050450	8053484	3035	2	ENST00000355358	13	ENSG00000197308	ENSG00000197308
chr7	149090799	149090800	Promoter (<=1kb)	7	149069643	149090782	21140	2	ENST00000316286	-18	ENSG00000197362	ENSG00000197362
chr11	13668483	13668484	Promoter (<=1kb)	11	13668670	13732346	63677	1	ENST00000354817	-186	ENSG00000197601	ENSG00000197601
chr1	151059623	151059624	Promoter (<=1kb)	1	151052946	151059615	6670	2	ENST00000492796	-9	ENSG00000197622	ENSG00000197622
chr12	14770812	14770813	Promoter (<=1kb)	12	14768996	14770793	1798	2	ENST00000540565	-20	ENSG00000197837	ENSG00000197837
chr16	89490782	89490783	Promoter (<=1kb)	16	89490917	89510592	19676	1	ENST00000563783	-134	ENSG00000197912	ENSG00000197912
chr5	177426524	177426525	Promoter (<=1kb)	5	177426496	177433189	6694	1	ENST00000511244	29	ENSG00000198055	ENSG00000198055
chr17	63773605	63773606	Promoter (<=1kb)	17	63773603	63792504	18902	1	ENST00000581135	3	ENSG00000198231	ENSG00000198231
chr14	52729965	52729966	Promoter (<=1kb)	14	52730180	52774941	44762	1	ENST00000442123	-214	ENSG00000198252	ENSG00000198252
chr7	1537332	1537333	Promoter (<=1kb)	7	1537487	1542686	5200	1	ENST00000403150	-154	ENSG00000198517	ENSG00000198517
chr7	1530585	1530586	Promoter (<=1kb)	7	1530714	1543043	12330	1	ENST00000343242	-128	ENSG00000198517	ENSG00000198517
chr8	142614662	142614663	Promoter (<=1kb)	8	142611044	142614472	3429	2	ENST00000356613	-191	ENSG00000198576	ENSG00000198576
chr14	90399652	90399653	Promoter (<=1kb)	14	90399978	90404153	4176	1	ENST00000555267	-325	ENSG00000198668	ENSG00000198668
chr16	1943409	1943410	Promoter (<=1kb)	16	1938210	1943326	5117	2	ENST00000361871	-84	ENSG00000198736	ENSG00000198736
chr12	108515221	108515222	Promoter (<=1kb)	12	108515185	108521210	6026	1	ENST00000552695	37	ENSG00000198855	ENSG00000198855
chr1	107057574	107057575	Promoter (<=1kb)	1	107056679	107059294	2616	1	ENST00000370078	896	ENSG00000198890	ENSG00000198890
chr20	41028691	41028692	Promoter (<=1kb)	20	41028818	41124487	95670	1	ENST00000361337	-126	ENSG00000198900	ENSG00000198900
chr17	63622084	63622085	Promoter (<=1kb)	17	63622415	63695089	72675	1	ENST00000579585	-330	ENSG00000198909	ENSG00000198909
chr5	109410003	109410004	Promoter (<=1kb)	5	109334709	109409994	75286	2	ENST00000361189	-10	ENSG00000198961	ENSG00000198961
chr1	11908204	11908205	Promoter (<=1kb)	1	11908152	11908271	120	1	ENST00000362477	53	ENSG00000199347	ENSG00000199347
chr1	44721858	44721859	Promoter (<=1kb)	1	44721786	44721902	117	2	ENST00000362507	43	ENSG00000199377	ENSG00000199377
chr1	148263513	148263514	Promoter (<=1kb)	1	148263476	148263632	157	1	ENST00000363009	38	ENSG00000199879	ENSG00000199879
chr5	140711313	140711314	Promoter (<=1kb)	5	140711275	140711373	99	1	ENST00000363120	39	ENSG00000199990	ENSG00000199990
chr15	65304728	65304729	Promoter (<=1kb)	15	65304677	65304792	116	1	ENST00000363286	52	ENSG00000200156	ENSG00000200156
chr1	44731122	44731123	Promoter (<=1kb)	1	44731055	44731170	116	2	ENST00000363299	47	ENSG00000200169	ENSG00000200169
chr17	58679622	58679623	Promoter (<=1kb)	17	58679527	58679690	164	2	ENST00000364127	67	ENSG00000200997	ENSG00000200997
chr1	148402708	148402709	Promoter (<=1kb)	1	148402715	148402875	161	1	ENST00000364313	-6	ENSG00000201183	ENSG00000201183
chr1	11909866	11909867	Promoter (<=1kb)	1	11909808	11909927	120	2	ENST00000364931	60	ENSG00000201801	ENSG00000201801
chr1	148334733	148334734	Promoter (<=1kb)	1	148334612	148334767	156	2	ENST00000365538	33	ENSG00000202408	ENSG00000202408
chr1	44819957	44819958	Promoter (<=1kb)	1	44819883	44819997	115	2	ENST00000365574	39	ENSG00000202444	ENSG00000202444
chr5	140726229	140726230	Promoter (<=1kb)	5	140726158	140726246	89	1	ENST00000365645	72	ENSG00000202515	ENSG00000202515
chr12	120291843	120291844	Promoter (<=1kb)	12	120291763	120291903	141	2	ENST00000365668	59	ENSG00000202538	ENSG00000202538
chr8	92966109	92966110	Promoter (<=1kb)	8	92886233	92966109	79877	2	ENST00000524037	-1	ENSG00000205133	ENSG00000205133
chr21	39349346	39349347	Promoter (<=1kb)	21	39342315	39349344	7030	2	ENST00000492280	-3	ENSG00000205581	ENSG00000205581
chr7	32943227	32943228	Promoter (<=1kb)	7	32916815	32943176	26362	2	ENST00000381639	-52	ENSG00000205763	ENSG00000205763
chr16	1678145	1678146	Promoter (<=1kb)	16	1678256	1699428	21173	1	ENST00000569256	-110	ENSG00000206053	ENSG00000206053
chr3	10011182	10011183	Promoter (<=1kb)	3	10009888	10011177	1290	2	ENST00000429065	-6	ENSG00000206567	ENSG00000206567
chr1	143729574	143729575	Promoter (<=1kb)	1	143729407	143729570	164	2	ENST00000384010	-5	ENSG00000206737	ENSG00000206737
chr1	149636785	149636786	Promoter (<=1kb)	1	149636766	149636929	164	1	ENST00000384101	20	ENSG00000206828	ENSG00000206828
chr1	16896179	16896180	Promoter (<=1kb)	1	16895980	16896143	164	1	ENST00000384278	200	ENSG00000207005	ENSG00000207005
chr17	58631794	58631795	Promoter (<=1kb)	17	58631641	58631836	196	2	ENST00000390893	41	ENSG00000212195	ENSG00000212195
chr2	96858143	96858144	Promoter (<=1kb)	2	96847985	96858095	10111	2	ENST00000393537	-49	ENSG00000213337	ENSG00000213337
chr20	25623849	25623850	Promoter (<=1kb)	20	25624045	25678074	54030	1	ENST00000414393	-195	ENSG00000213742	ENSG00000213742
chr16	10580684	10580685	Promoter (<=1kb)	16	10528422	10580698	52277	2	ENST00000359543	13	ENSG00000213853	ENSG00000213853
chr17	64837202	64837203	Promoter (<=1kb)	17	64782719	64837154	54436	2	ENST00000582986	-49	ENSG00000214176	ENSG00000214176
chr7	101245085	101245086	Promoter (<=1kb)	7	101239612	101245085	5474	2	ENST00000223136	-1	ENSG00000214253	ENSG00000214253
chr2	169790073	169790074	Promoter (<=1kb)	2	169790093	169790885	793	1	ENST00000379462	-19	ENSG00000214369	ENSG00000214369
chr22	50563031	50563032	Promoter (<=1kb)	22	50551112	50562905	11794	2	ENST00000406915	-127	ENSG00000217442	ENSG00000217442
chr1	16613461	16613462	Promoter (<=1kb)	1	16562319	16613487	51169	2	ENST00000430580	25	ENSG00000219481	ENSG00000219481
chr2	88016479	88016480	Promoter (<=1kb)	2	88016354	88016547	194	2	ENST00000410792	67	ENSG00000222724	ENSG00000222724
chr9	93095561	93095562	Promoter (<=1kb)	9	93094939	93095529	591	2	ENST00000428958	-33	ENSG00000223446	ENSG00000223446
chr16	89972867	89972868	Promoter (<=1kb)	16	89972648	89984699	12052	1	ENST00000421164	220	ENSG00000223959	ENSG00000223959
chr2	24972127	24972128	Promoter (<=1kb)	2	24972126	25039694	67569	1	ENST00000434897	2	ENSG00000224165	ENSG00000224165
chr16	71845887	71845888	Promoter (<=1kb)	16	71845991	71857333	11343	1	ENST00000427980	-103	ENSG00000224470	ENSG00000224470
chr9	112750633	112750634	Promoter (<=1kb)	9	112748902	112750456	1555	2	ENST00000440009	-178	ENSG00000226609	ENSG00000226609
chr4	52712329	52712330	Promoter (<=1kb)	4	52712404	52714137	1734	1	ENST00000411630	-74	ENSG00000226950	ENSG00000226950
chr20	59515839	59515840	Promoter (<=1kb)	20	59515191	59516039	849	1	ENST00000443747	649	ENSG00000227282	ENSG00000227282
chr20	10219634	10219635	Promoter (<=1kb)	20	10104385	10219524	115140	2	ENST00000605592	-111	ENSG00000227906	ENSG00000227906
chr6	19804862	19804863	Promoter (<=1kb)	6	19803680	19804752	1073	2	ENST00000606628	-111	ENSG00000228412	ENSG00000228412
chr9	62838511	62838512	Promoter (<=1kb)	9	62837748	62838372	625	2	ENST00000417533	-140	ENSG00000229422	ENSG00000229422
chr17	81519604	81519605	Promoter (<=1kb)	17	81519040	81527776	8737	1	ENST00000442532	565	ENSG00000229848	ENSG00000229848
chr17	50866617	50866618	Promoter (<=1kb)	17	50866679	50868307	1629	1	ENST00000416263	-61	ENSG00000229980	ENSG00000229980
chr1	180502169	180502170	Promoter (<=1kb)	1	180288230	180502954	214725	2	ENST00000367595	784	ENSG00000230124	ENSG00000230124
chr7	6081528	6081529	Promoter (<=1kb)	7	6081671	6093085	11415	1	ENST00000428901	-142	ENSG00000231704	ENSG00000231704
chr5	132369663	132369664	Promoter (<=1kb)	5	132366281	132369648	3368	2	ENST00000457998	-16	ENSG00000233006	ENSG00000233006
chr10	436700	436701	Promoter (<=1kb)	10	437561	441170	3610	1	ENST00000425723	-860	ENSG00000233021	ENSG00000233021
chr1	149793079	149793080	Promoter (<=1kb)	1	149785659	149793020	7362	2	ENST00000428289	-60	ENSG00000233030	ENSG00000233030
chr1	203305327	203305328	Promoter (<=1kb)	1	203298758	203305309	6552	2	ENST00000457348	-19	ENSG00000233791	ENSG00000233791
chr3	5187468	5187469	Promoter (<=1kb)	3	5156905	5187329	30425	2	ENST00000439325	-140	ENSG00000233912	ENSG00000233912
chr9	81689908	81689909	Promoter (<=1kb)	9	81689713	81776900	87188	1	ENST00000437181	196	ENSG00000233926	ENSG00000233926
chr2	27357148	27357149	Promoter (<=1kb)	2	27357140	27358190	1051	1	ENST00000453289	9	ENSG00000234072	ENSG00000234072
chr2	47345113	47345114	Promoter (<=1kb)	2	47192724	47345074	152351	2	ENST00000441997	-40	ENSG00000234690	ENSG00000234690
chr11	62727530	62727531	Promoter (<=1kb)	11	62690275	62727384	37110	2	ENST00000403734	-147	ENSG00000234857	ENSG00000234857
chr8	144137726	144137727	Promoter (<=1kb)	8	144137769	144140843	3075	1	ENST00000347708	-42	ENSG00000235173	ENSG00000235173
chr14	23301691	23301692	Promoter (<=1kb)	14	23296035	23301583	5549	2	ENST00000558058	-109	ENSG00000235194	ENSG00000235194
chr1	175192978	175192979	Promoter (<=1kb)	1	175161044	175192999	31956	2	ENST00000563563	20	ENSG00000235750	ENSG00000235750
chr21	44509792	44509793	Promoter (<=1kb)	21	44510686	44515623	4938	1	ENST00000430181	-893	ENSG00000235890	ENSG00000235890
chr1	144419186	144419187	Promoter (<=1kb)	1	144418113	144419192	1080	2	ENST00000455105	5	ENSG00000237343	ENSG00000237343
chr2	112645759	112645760	Promoter (<=1kb)	2	112641832	112645690	3859	2	ENST00000457336	-70	ENSG00000237753	ENSG00000237753
chr16	2340938	2340939	Promoter (<=1kb)	16	2340922	2426699	85778	1	ENST00000469908	17	ENSG00000238098	ENSG00000238098
chr15	78751197	78751198	Promoter (<=1kb)	15	78752107	78753373	1267	1	ENST00000434914	-909	ENSG00000238166	ENSG00000238166
chr1	148388799	148388800	Promoter (<=1kb)	1	148388490	148388651	162	2	ENST00000384499	-149	ENSG00000238825	ENSG00000238825
chr22	30289778	30289779	Promoter (<=1kb)	22	30285117	30289627	4511	2	ENST00000407689	-152	ENSG00000239282	ENSG00000239282
chr7	100272243	100272244	Promoter (<=1kb)	7	100200653	100272218	71566	2	ENST00000436886	-26	ENSG00000239521	ENSG00000239521
chr20	50153821	50153822	Promoter (<=1kb)	20	50124044	50153734	29691	2	ENST00000453505	-88	ENSG00000240849	ENSG00000240849
chr7	100335928	100335929	Promoter (<=1kb)	7	100336079	100351900	15822	1	ENST00000473757	-150	ENSG00000242294	ENSG00000242294
chr16	401810	401811	Promoter (<=1kb)	16	401826	412487	10662	1	ENST00000219481	-15	ENSG00000242612	ENSG00000242612
chr7	135662391	135662392	Promoter (<=1kb)	7	135662496	135691873	29378	1	ENST00000509448	-104	ENSG00000243317	ENSG00000243317
chr9	136790940	136790941	Promoter (<=1kb)	9	136791355	136793257	1903	1	ENST00000290079	-414	ENSG00000244187	ENSG00000244187
chr7	149285217	149285218	Promoter (<=1kb)	7	149285281	149293762	8482	1	ENST00000426347	-63	ENSG00000244560	ENSG00000244560
chr20	50113121	50113122	Promoter (<=1kb)	20	50095790	50113125	17336	2	ENST00000461960	3	ENSG00000244687	ENSG00000244687
chr15	50354958	50354959	Promoter (<=1kb)	15	50354959	50356034	1076	1	ENST00000619314	0	ENSG00000244879	ENSG00000244879
chr12	98503564	98503565	Promoter (<=1kb)	12	98485544	98503855	18312	2	ENST00000501499	290	ENSG00000245017	ENSG00000245017
chr4	7103420	7103421	Promoter (<=1kb)	4	7101240	7103385	2146	2	ENST00000501888	-36	ENSG00000245468	ENSG00000245468
chr11	65423022	65423023	Promoter (<=1kb)	11	65422800	65423368	569	1	ENST00000601801	223	ENSG00000245532	ENSG00000245532
chr8	102239333	102239334	Promoter (<=1kb)	8	102239394	102252174	12781	1	ENST00000520820	-60	ENSG00000246263	ENSG00000246263
chr12	132710718	132710719	Promoter (<=1kb)	12	132710819	132719166	8348	1	ENST00000317555	-100	ENSG00000247077	ENSG00000247077
chr4	15002265	15002266	Promoter (<=1kb)	4	14909961	15002045	92085	2	ENST00000500394	-221	ENSG00000247624	ENSG00000247624
chr5	68434303	68434304	Promoter (<=1kb)	5	68430427	68434481	4055	2	ENST00000507733	177	ENSG00000248884	ENSG00000248884
chr21	14063932	14063933	Promoter (<=1kb)	21	14064325	14069087	4763	1	ENST00000359341	-392	ENSG00000249493	ENSG00000249493
chr8	127794417	127794418	Promoter (<=1kb)	8	127794533	127890975	96443	1	ENST00000504719	-115	ENSG00000249859	ENSG00000249859
chr4	151408970	151408971	Promoter (<=1kb)	4	151407551	151408835	1285	2	ENST00000508847	-136	ENSG00000251611	ENSG00000251611
chr5	173145086	173145087	Promoter (<=1kb)	5	173144162	173145039	878	2	ENST00000521251	-48	ENSG00000253172	ENSG00000253172
chr8	102806599	102806600	Promoter (<=1kb)	8	102806822	102809971	3150	1	ENST00000517910	-222	ENSG00000253669	ENSG00000253669
chr17	50161613	50161614	Promoter (<=1kb)	17	50158333	50161276	2944	2	ENST00000523083	-338	ENSG00000253730	ENSG00000253730
chr8	143718958	143718959	Promoter (<=1kb)	8	143718246	143718891	646	2	ENST00000527908	-68	ENSG00000254548	ENSG00000254548
chr8	143771777	143771778	Promoter (<=1kb)	8	143758153	143771822	13670	2	ENST00000529743	44	ENSG00000254973	ENSG00000254973
chr3	101676317	101676318	Promoter (<=1kb)	3	101676475	101679217	2743	1	ENST00000609682	-157	ENSG00000256628	ENSG00000256628
chr12	2752794	2752795	Promoter (<=1kb)	12	2752597	2753132	536	2	ENST00000538799	337	ENSG00000256902	ENSG00000256902
chr12	53054427	53054428	Promoter (<=1kb)	12	53053104	53054418	1315	2	ENST00000551890	-10	ENSG00000257337	ENSG00000257337
chr16	69330606	69330607	Promoter (<=1kb)	16	69328621	69330595	1975	2	ENST00000288022	-12	ENSG00000258429	ENSG00000258429
chr14	61751159	61751160	Promoter (<=1kb)	14	61715558	61751097	35540	2	ENST00000554254	-63	ENSG00000258667	ENSG00000258667
chr14	34982540	34982541	Promoter (<=1kb)	14	34963708	34982532	18825	2	ENST00000556705	-9	ENSG00000258704	ENSG00000258704
chr14	20684032	20684033	Promoter (<=1kb)	14	20684100	20701215	17116	1	ENST00000555835	-67	ENSG00000258818	ENSG00000258818
chr14	20609400	20609401	Promoter (<=1kb)	14	20584340	20609795	25456	2	ENST00000555283	394	ENSG00000259060	ENSG00000259060
chr14	70809878	70809879	Promoter (<=1kb)	14	70810205	70815391	5187	1	ENST00000554032	-326	ENSG00000259153	ENSG00000259153
chr15	52019142	52019143	Promoter (<=1kb)	15	52010999	52019095	8097	2	ENST00000561318	-48	ENSG00000259438	ENSG00000259438
chr5	10353605	10353606	Promoter (<=1kb)	5	10352701	10353601	901	2	ENST00000561606	-5	ENSG00000259802	ENSG00000259802
chr16	67562125	67562126	Promoter (<=1kb)	16	67561411	67562309	899	2	ENST00000562846	183	ENSG00000259804	ENSG00000259804
chr9	136109759	136109760	Promoter (<=1kb)	9	136108105	136109424	1320	2	ENST00000563018	-336	ENSG00000260193	ENSG00000260193
chr16	87945700	87945701	Promoter (<=1kb)	16	87945058	87945202	145	2	ENST00000565496	-499	ENSG00000260443	ENSG00000260443
chr16	2673589	2673590	Promoter (<=1kb)	16	2672326	2673444	1119	2	ENST00000564160	-146	ENSG00000260565	ENSG00000260565
chr8	144291461	144291462	Promoter (<=1kb)	8	144264342	144291370	27029	2	ENST00000569403	-92	ENSG00000261236	ENSG00000261236
chr16	8869169	8869170	Promoter (<=1kb)	16	8869251	8870032	782	1	ENST00000570290	-81	ENSG00000261481	ENSG00000261481
chr16	1078741	1078742	Promoter (<=1kb)	16	1077722	1078731	1010	2	ENST00000624643	-11	ENSG00000261713	ENSG00000261713
chr3	136752573	136752574	Promoter (<=1kb)	3	136752630	136755780	3151	1	ENST00000564748	-56	ENSG00000261758	ENSG00000261758
chr16	3157452	3157453	Promoter (<=1kb)	16	3156736	3157483	748	2	ENST00000570843	30	ENSG00000261889	ENSG00000261889
chr16	3059449	3059450	Promoter (<=1kb)	16	3054987	3059370	4384	2	ENST00000572574	-80	ENSG00000261971	ENSG00000261971
chr17	19063836	19063837	Promoter (<=1kb)	17	19063449	19064136	688	2	ENST00000571722	299	ENSG00000262074	ENSG00000262074
chr17	19112067	19112068	Promoter (<=1kb)	17	19112000	19112636	637	2	ENST00000573866	568	ENSG00000262202	ENSG00000262202
chr15	83067321	83067322	Promoter (<=1kb)	15	83067335	83067415	81	1	ENST00000584082	-13	ENSG00000263643	ENSG00000263643
chr2	121530914	121530915	Promoter (<=1kb)	2	121530881	121531007	127	1	ENST00000580972	34	ENSG00000264229	ENSG00000264229
chr14	73758527	73758528	Promoter (<=1kb)	14	73758747	73758819	73	1	ENST00000582238	-219	ENSG00000264741	ENSG00000264741
chr1	145824053	145824054	Promoter (<=1kb)	1	145738868	145824077	85210	2	ENST00000582693	23	ENSG00000265491	ENSG00000265491
chr17	81395377	81395378	Promoter (<=1kb)	17	81395475	81466331	70857	1	ENST00000584436	-97	ENSG00000266074	ENSG00000266074
chr17	10791127	10791128	Promoter (<=1kb)	17	10792059	10794985	2927	1	ENST00000582334	-931	ENSG00000266114	ENSG00000266114
chr16	2532022	2532023	Promoter (<=1kb)	16	2531922	2532005	84	2	ENST00000581887	-18	ENSG00000266232	ENSG00000266232
chr17	27332937	27332938	Promoter (<=1kb)	17	27333256	27348491	15236	1	ENST00000581118	-318	ENSG00000266313	ENSG00000266313
chr17	60139984	60139985	Promoter (<=1kb)	17	60135762	60140081	4320	2	ENST00000592317	96	ENSG00000267095	ENSG00000267095
chr17	59964797	59964798	Promoter (<=1kb)	17	59964832	59973104	8273	1	ENST00000593015	-34	ENSG00000267302	ENSG00000267302
chr9	94166041	94166042	Promoter (<=1kb)	9	94166289	94200627	34339	1	ENST00000602703	-247	ENSG00000269946	ENSG00000269946
chr3	129893879	129893880	Promoter (<=1kb)	3	129893882	129905861	11980	1	ENST00000605698	-2	ENSG00000271270	ENSG00000271270
chr20	46689559	46689560	Promoter (<=1kb)	20	46689659	46690289	631	1	ENST00000606362	-99	ENSG00000271784	ENSG00000271784
chr6	10747674	10747675	Promoter (<=1kb)	6	10746953	10747663	711	2	ENST00000606652	-12	ENSG00000272097	ENSG00000272097
chr6	136550495	136550496	Promoter (<=1kb)	6	136550661	136552554	1894	1	ENST00000607749	-165	ENSG00000272189	ENSG00000272189
chr5	34839319	34839320	Promoter (<=1kb)	5	34837549	34839278	1730	2	ENST00000606401	-42	ENSG00000272323	ENSG00000272323
chr6	34392806	34392807	Promoter (<=1kb)	6	34279679	34392674	112996	2	ENST00000607016	-133	ENSG00000272325	ENSG00000272325
chr7	123749078	123749079	Promoter (<=1kb)	7	123749068	123751166	2099	1	ENST00000607957	11	ENSG00000272686	ENSG00000272686
chr3	75435664	75435665	Promoter (<=1kb)	3	75435348	75457486	22139	1	ENST00000608169	317	ENSG00000272690	ENSG00000272690
chr12	121797291	121797292	Promoter (<=1kb)	12	121797511	121801972	4462	1	ENST00000609067	-219	ENSG00000272849	ENSG00000272849
chr2	68252725	68252726	Promoter (<=1kb)	2	68252870	68253848	979	1	ENST00000608069	-144	ENSG00000273064	ENSG00000273064
chr6	26216637	26216638	Promoter (<=1kb)	6	26216066	26216692	627	2	ENST00000541790	54	ENSG00000273802	ENSG00000273802
chr11	65505725	65505726	Promoter (<=1kb)	11	65506117	65506173	57	1	ENST00000611300	-391	ENSG00000274072	ENSG00000274072
chr17	64662341	64662342	Promoter (<=1kb)	17	64662278	64662378	101	2	ENST00000618769	36	ENSG00000274483	ENSG00000274483
chr14	49634328	49634329	Promoter (<=1kb)	14	49635000	49635077	78	1	ENST00000622682	-671	ENSG00000275425	ENSG00000275425
chr1	120850916	120850917	Promoter (<=1kb)	1	120850819	120850985	167	2	ENST00000613023	68	ENSG00000275538	ENSG00000275538
chr15	90293547	90293548	Promoter (<=1kb)	15	90293939	90294207	269	1	ENST00000613111	-391	ENSG00000275803	ENSG00000275803
chr22	42615269	42615270	Promoter (<=1kb)	22	42615244	42615393	150	1	ENST00000362512	26	ENSG00000276027	ENSG00000276027
chr12	121626469	121626470	Promoter (<=1kb)	12	121626550	121642040	15491	1	ENST00000616379	-80	ENSG00000276045	ENSG00000276045
chr15	75454272	75454273	Promoter (<=1kb)	15	75452964	75453947	984	2	ENST00000617588	-326	ENSG00000276744	ENSG00000276744
chr6	26205019	26205020	Promoter (<=1kb)	6	26204645	26204956	312	1	ENST00000615164	375	ENSG00000276966	ENSG00000276966
chr21	8401714	8401715	Promoter (<=1kb)	21	8401760	8401816	57	1	ENST00000617236	-45	ENSG00000277105	ENSG00000277105
chr12	132594127	132594128	Promoter (<=1kb)	12	132593031	132593698	668	2	ENST00000613771	-430	ENSG00000277186	ENSG00000277186
chr14	20343358	20343359	Promoter (<=1kb)	14	20343075	20343407	333	2	ENST00000516869	48	ENSG00000277209	ENSG00000277209
chr6	26250390	26250391	Promoter (<=1kb)	6	26250195	26250605	411	2	ENST00000618052	214	ENSG00000277775	ENSG00000277775
chr17	19188108	19188109	Promoter (<=1kb)	17	19188016	19188233	218	1	ENST00000620232	93	ENSG00000277813	ENSG00000277813
chr1	144560837	144560838	Promoter (<=1kb)	1	144560666	144560829	164	2	ENST00000610976	-9	ENSG00000277918	ENSG00000277918
chr17	43251710	43251711	Promoter (<=1kb)	17	43251829	43252019	191	2	ENST00000613119	308	ENSG00000278048	ENSG00000278048
chr1	144551868	144551869	Promoter (<=1kb)	1	144551779	144551943	165	2	ENST00000617626	74	ENSG00000278099	ENSG00000278099
chr17	68101665	68101666	Promoter (<=1kb)	17	68101538	68101639	102	1	ENST00000622111	128	ENSG00000278219	ENSG00000278219
chr11	118791256	118791257	Promoter (<=1kb)	11	118791254	118793137	1884	1	ENST00000610705	3	ENSG00000278376	ENSG00000278376
chr16	75254704	75254705	Promoter (1-2kb)	16	75242656	75256280	13625	2	ENST00000569006	1575	ENSG00000050820	ENSG00000050820
chr5	133611188	133611189	Promoter (1-2kb)	5	133196455	133612564	416110	2	ENST00000265342	1375	ENSG00000053108	ENSG00000053108
chr20	51767271	51767272	Promoter (1-2kb)	20	51596514	51768328	171815	2	ENST00000311637	1056	ENSG00000054793	ENSG00000054793
chr16	22298544	22298545	Promoter (1-2kb)	16	22297455	22329091	31637	1	ENST00000564061	1090	ENSG00000058600	ENSG00000058600
chr7	5526613	5526614	Promoter (1-2kb)	7	5527151	5528098	948	2	ENST00000464611	1484	ENSG00000075624	ENSG00000075624
chr8	98941230	98941231	Promoter (1-2kb)	8	98454695	98942571	487877	2	ENST00000523601	1340	ENSG00000104375	ENSG00000104375
chr19	14406066	14406067	Promoter (1-2kb)	19	14404370	14405605	1236	1	ENST00000591565	1697	ENSG00000123146	ENSG00000123146
chr16	90077494	90077495	Promoter (1-2kb)	16	90061452	90075930	14479	2	ENST00000564210	-1565	ENSG00000126856	ENSG00000126856
chr15	66701027	66701028	Promoter (1-2kb)	15	66702228	66782848	80621	1	ENST00000288840	-1200	ENSG00000137834	ENSG00000137834
chr6	24359994	24359995	Promoter (1-2kb)	6	24171756	24358052	186297	2	ENST00000378454	-1943	ENSG00000146038	ENSG00000146038
chr9	129607741	129607742	Promoter (1-2kb)	9	129608884	129635930	27047	1	ENST00000372486	-1142	ENSG00000148335	ENSG00000148335
chr9	133463305	133463306	Promoter (1-2kb)	9	133462171	133468028	5858	1	ENST00000444798	1135	ENSG00000160325	ENSG00000160325
chr8	144472521	144472522	Promoter (1-2kb)	8	144470582	144472808	2227	1	ENST00000531423	1940	ENSG00000167702	ENSG00000167702
chr16	2003979	2003980	Promoter (1-2kb)	16	2000010	2002345	2336	2	ENST00000567625	-1635	ENSG00000167962	ENSG00000167962
chr14	75277056	75277057	Promoter (1-2kb)	14	75278774	75282230	3457	1	ENST00000303562	-1717	ENSG00000170345	ENSG00000170345
chr11	65574387	65574388	Promoter (1-2kb)	11	65576038	65592650	16613	1	ENST00000309295	-1650	ENSG00000173442	ENSG00000173442
chr11	66022605	66022606	Promoter (1-2kb)	11	66016753	66021214	4462	2	ENST00000529244	-1392	ENSG00000175294	ENSG00000175294
chr8	143952842	143952843	Promoter (1-2kb)	8	143915153	143953920	38768	2	ENST00000354958	1077	ENSG00000178209	ENSG00000178209
chr17	8222253	8222254	Promoter (1-2kb)	17	8220642	8224043	3402	2	ENST00000315707	1789	ENSG00000178977	ENSG00000178977
chr17	8120335	8120336	Promoter (1-2kb)	17	8096375	8119047	22673	2	ENST00000318227	-1289	ENSG00000179148	ENSG00000179148
chr8	142447648	142447649	Promoter (1-2kb)	8	142449430	142545009	95580	1	ENST00000517894	-1781	ENSG00000181790	ENSG00000181790
chr16	21301886	21301887	Promoter (1-2kb)	16	21300881	21316886	16006	1	ENST00000561968	1006	ENSG00000189149	ENSG00000189149
chr1	148265031	148265032	Promoter (1-2kb)	1	148263476	148263632	157	1	ENST00000363009	1556	ENSG00000199879	ENSG00000199879
chr1	153783821	153783822	Promoter (1-2kb)	1	153785720	153785821	102	2	ENST00000384312	1999	ENSG00000207039	ENSG00000207039
chr14	101073357	101073358	Promoter (1-2kb)	14	101071807	101072558	752	1	ENST00000452349	1551	ENSG00000223403	ENSG00000223403
chr1	147084711	147084712	Promoter (1-2kb)	1	147082338	147083578	1241	2	ENST00000438469	-1134	ENSG00000230832	ENSG00000230832
chr1	111991599	111991600	Promoter (1-2kb)	1	111990536	111998842	8307	1	ENST00000438293	1064	ENSG00000231437	ENSG00000231437
chr9	94553367	94553368	Promoter (1-2kb)	9	94555069	94568127	13059	1	ENST00000452148	-1701	ENSG00000231806	ENSG00000231806
chr2	25377001	25377002	Promoter (1-2kb)	2	25369173	25375845	6673	2	ENST00000431557	-1157	ENSG00000235072	ENSG00000235072
chr7	94658032	94658033	Promoter (1-2kb)	7	94656546	94669692	13147	1	ENST00000617526	1487	ENSG00000242265	ENSG00000242265
chr5	88661185	88661186	Promoter (1-2kb)	5	88540831	88659835	119005	2	ENST00000508885	-1351	ENSG00000245526	ENSG00000245526
chr16	3003885	3003886	Promoter (1-2kb)	16	3003431	3005101	1671	2	ENST00000570515	1215	ENSG00000262362	ENSG00000262362
chr17	75589296	75589297	Promoter (1-2kb)	17	75590341	75591246	906	1	ENST00000578564	-1044	ENSG00000266714	ENSG00000266714
chr16	30814496	30814497	Promoter (1-2kb)	16	30816030	30816302	273	1	ENST00000612622	-1533	ENSG00000274848	ENSG00000274848
chr17	8187620	8187621	Promoter (1-2kb)	17	8188933	8189688	756	1	ENST00000622992	-1312	ENSG00000279152	ENSG00000279152
chr12	124727477	124727478	Promoter (1-2kb)	12	124725524	124725934	411	1	ENST00000624500	1954	ENSG00000279931	ENSG00000279931
chr16	2023342	2023343	Promoter (2-3kb)	16	2025356	2036389	11034	1	ENST00000567504	-2013	ENSG00000065054	ENSG00000065054
chr20	63475374	63475375	Promoter (2-3kb)	20	63433679	63472638	38960	2	ENST00000344425	-2737	ENSG00000075043	ENSG00000075043
chr20	62794252	62794253	Promoter (2-3kb)	20	62796453	62801738	5286	1	ENST00000370487	-2200	ENSG00000101189	ENSG00000101189
chr16	87745288	87745289	Promoter (2-3kb)	16	87707813	87743044	35232	2	ENST00000566349	-2245	ENSG00000104731	ENSG00000104731
chr7	151992520	151992521	Promoter (2-3kb)	7	151994939	152007944	13006	1	ENST00000483959	-2418	ENSG00000106648	ENSG00000106648
chr12	49580715	49580716	Promoter (2-3kb)	12	49583561	49604731	21171	1	ENST00000527253	-2845	ENSG00000110844	ENSG00000110844
chr20	57622669	57622670	Promoter (2-3kb)	20	57603846	57620576	16731	2	ENST00000395822	-2094	ENSG00000124256	ENSG00000124256
chr8	142739602	142739603	Promoter (2-3kb)	8	142740944	142742411	1468	2	ENST00000246515	2808	ENSG00000126233	ENSG00000126233
chr16	84014076	84014077	Promoter (2-3kb)	16	84009667	84016756	7090	2	ENST00000568003	2679	ENSG00000166558	ENSG00000166558
chr8	139705985	139705986	Promoter (2-3kb)	8	139618006	139703056	85051	2	ENST00000520439	-2930	ENSG00000169427	ENSG00000169427
chr1	26865271	26865272	Promoter (2-3kb)	1	26863138	26864457	1320	1	ENST00000339276	2134	ENSG00000175793	ENSG00000175793
chr17	81101926	81101927	Promoter (2-3kb)	17	81104002	81116048	12047	1	ENST00000572498	-2075	ENSG00000175866	ENSG00000175866
chr19	13839399	13839400	Promoter (2-3kb)	19	13836587	13836659	73	2	ENST00000385245	-2741	ENSG00000207980	ENSG00000207980
chr14	23237872	23237873	Promoter (2-3kb)	14	23240346	23272891	32546	1	ENST00000430154	-2473	ENSG00000215277	ENSG00000215277
chr16	29469908	29469909	Promoter (2-3kb)	16	29464967	29467833	2867	2	ENST00000549950	-2076	ENSG00000258150	ENSG00000258150
chr16	89926197	89926198	Promoter (2-3kb)	16	89923366	89934001	10636	1	ENST00000553967	2832	ENSG00000258947	ENSG00000258947
chr16	1363590	1363591	Promoter (2-3kb)	16	1358900	1361405	2506	2	ENST00000569831	-2186	ENSG00000260425	ENSG00000260425
chr19	13833780	13833781	Promoter (2-3kb)	19	13834516	13836289	1774	2	ENST00000587762	2508	ENSG00000267519	ENSG00000267519
chr8	144685979	144685980	Promoter (2-3kb)	8	144683169	144683464	296	1	ENST00000617099	2811	ENSG00000274772	ENSG00000274772

## Sheet: Supplementary Table 3
MCF7: Summits of TBX2 ChIP peaks shared with ZNF217 within 100bp (hg38)
Chrom	Start	End	annotation	geneChr	geneStart	geneEnd	geneLength	geneStrand	transcriptId	distanceToTSS	geneName	geneId
chr1	109274874	109274875	3' UTR	1	109270824	109275607	4784	1	ENST00000498157	4051	ENSG00000143126	ENSG00000143126
chr5	178124503	178124504	3' UTR	5	178130996	178148568	17573	1	ENST00000313386	-6492	ENSG00000145916	ENSG00000145916
chr1	155017571	155017572	3' UTR	1	155014448	155016981	2534	1	ENST00000292176	3124	ENSG00000160685	ENSG00000160685
chr17	66952322	66952323	Distal Intergenic	17	66964910	67033398	68489	1	ENST00000262138	-12587	ENSG00000075461	ENSG00000075461
chr20	45993678	45993679	Distal Intergenic	20	46008908	46016561	7654	1	ENST00000372330	-15229	ENSG00000100985	ENSG00000100985
chr1	115772047	115772048	Distal Intergenic	1	115700007	115768781	68775	2	ENST00000261448	-3267	ENSG00000118729	ENSG00000118729
chr20	58210000	58210001	Distal Intergenic	20	58218495	58228653	10159	2	ENST00000457363	18652	ENSG00000124227	ENSG00000124227
chr20	50790855	50790856	Distal Intergenic	20	50794894	50877177	82284	1	ENST00000358791	-4038	ENSG00000124243	ENSG00000124243
chr8	123157299	123157300	Distal Intergenic	8	123178960	123180615	1656	1	ENST00000523819	-21660	ENSG00000147689	ENSG00000147689
chr1	204807386	204807387	Distal Intergenic	1	204828651	205010924	182274	1	ENST00000404977	-21264	ENSG00000163531	ENSG00000163531
chr8	140464503	140464504	Distal Intergenic	8	139730343	140458579	728237	2	ENST00000389328	-5925	ENSG00000167632	ENSG00000167632
chr1	146035646	146035647	Distal Intergenic	1	146017470	146021918	4449	2	ENST00000357836	-13729	ENSG00000168509	ENSG00000168509
chr11	73779528	73779529	Distal Intergenic	11	73787316	73864611	77296	1	ENST00000310614	-7787	ENSG00000175581	ENSG00000175581
chr10	5503628	5503629	Distal Intergenic	10	5498697	5499555	859	2	ENST00000380332	-4074	ENSG00000178372	ENSG00000178372
chr10	5488951	5488952	Distal Intergenic	10	5498697	5499555	859	2	ENST00000380332	10603	ENSG00000178372	ENSG00000178372
chr14	20633050	20633051	Distal Intergenic	14	20640696	20641691	996	2	ENST00000320704	8640	ENSG00000181803	ENSG00000181803
chr17	68020070	68020071	Distal Intergenic	17	68035519	68046842	11324	1	ENST00000330459	-15448	ENSG00000182481	ENSG00000182481
chr9	38227308	38227309	Distal Intergenic	9	38147428	38147561	134	1	ENST00000363156	79881	ENSG00000200026	ENSG00000200026
chr1	146037085	146037086	Distal Intergenic	1	146052081	146052244	164	2	ENST00000364688	15158	ENSG00000201558	ENSG00000201558
chr2	84926002	84926003	Distal Intergenic	2	84915868	84916660	793	1	ENST00000449856	10135	ENSG00000213399	ENSG00000213399
chr16	10617413	10617414	Distal Intergenic	16	10528422	10580698	52277	2	ENST00000359543	-36716	ENSG00000213853	ENSG00000213853
chr6	53359521	53359522	Distal Intergenic	6	53354715	53355065	351	1	ENST00000406329	4807	ENSG00000219863	ENSG00000219863
chr1	116268371	116268372	Distal Intergenic	1	116278606	116278821	216	1	ENST00000408113	-10234	ENSG00000221040	ENSG00000221040
chr1	116853842	116853843	Distal Intergenic	1	116905150	116905294	145	1	ENST00000408498	-51307	ENSG00000221425	ENSG00000221425
chr20	40963062	40963063	Distal Intergenic	20	41024205	41024394	190	1	ENST00000410680	-61142	ENSG00000222612	ENSG00000222612
chr6	37759425	37759426	Distal Intergenic	6	37815777	37819218	3442	2	ENST00000415890	59792	ENSG00000225945	ENSG00000225945
chr1	117571213	117571214	Distal Intergenic	1	117549415	117549922	508	1	ENST00000455691	21799	ENSG00000226755	ENSG00000226755
chr2	61764407	61764408	Distal Intergenic	2	61803143	61803388	246	1	ENST00000416921	-38735	ENSG00000227361	ENSG00000227361
chr1	117759068	117759069	Distal Intergenic	1	117778087	117778506	420	2	ENST00000423940	19437	ENSG00000228217	ENSG00000228217
chr2	70142795	70142796	Distal Intergenic	2	70124036	70125317	1282	2	ENST00000414141	-17479	ENSG00000231327	ENSG00000231327
chr20	50460928	50460929	Distal Intergenic	20	50479767	50479991	225	1	ENST00000444980	-18838	ENSG00000231715	ENSG00000231715
chr6	170026628	170026629	Distal Intergenic	6	170162517	170163027	511	1	ENST00000429305	-135888	ENSG00000232197	ENSG00000232197
chr9	86127621	86127622	Distal Intergenic	9	86132622	86132851	230	1	ENST00000427811	-5000	ENSG00000233713	ENSG00000233713
chr20	47464647	47464648	Distal Intergenic	20	47478214	47479010	797	2	ENST00000425552	14362	ENSG00000234075	ENSG00000234075
chr1	117591442	117591443	Distal Intergenic	1	117604624	117605685	1062	2	ENST00000456126	14242	ENSG00000236866	ENSG00000236866
chr20	48012685	48012686	Distal Intergenic	20	47980488	47988744	8257	2	ENST00000428999	-23942	ENSG00000237423	ENSG00000237423
chr21	43343239	43343240	Distal Intergenic	21	43322417	43332039	9623	2	ENST00000450205	-11201	ENSG00000237864	ENSG00000237864
chr3	161420944	161420945	Distal Intergenic	3	161426427	161448242	21816	1	ENST00000473595	-5482	ENSG00000240567	ENSG00000240567
chr5	1555417	1555418	Distal Intergenic	5	1544107	1551710	7604	2	ENST00000503113	-3708	ENSG00000251532	ENSG00000251532
chr20	41693549	41693550	Distal Intergenic	20	41684986	41685091	106	2	ENST00000516577	-8459	ENSG00000252386	ENSG00000252386
chr8	128344159	128344160	Distal Intergenic	8	128406261	128415381	9121	2	ENST00000517583	71221	ENSG00000254275	ENSG00000254275
chr11	76235489	76235490	Distal Intergenic	11	76210956	76216025	5070	2	ENST00000531538	-19465	ENSG00000255362	ENSG00000255362
chr12	131872318	131872319	Distal Intergenic	12	131857420	131864538	7119	1	ENST00000542763	14899	ENSG00000256955	ENSG00000256955
chr16	3152939	3152940	Distal Intergenic	16	3156736	3157483	748	2	ENST00000570843	4543	ENSG00000261889	ENSG00000261889
chr12	52147571	52147572	Distal Intergenic	12	52113925	52114012	88	1	ENST00000578580	33647	ENSG00000265804	ENSG00000265804
chr2	62307098	62307099	Distal Intergenic	2	62348948	62350739	1792	2	ENST00000603429	43640	ENSG00000270335	ENSG00000270335
chr1	114346676	114346677	Distal Intergenic	1	114353986	114355178	1193	1	ENST00000604963	-7309	ENSG00000271419	ENSG00000271419
chr14	77008080	77008081	Distal Intergenic	14	77028086	77031572	3487	1	ENST00000619017	-20005	ENSG00000273729	ENSG00000273729
chr8	93991607	93991608	Distal Intergenic	8	93974671	93974776	106	2	ENST00000617727	-16832	ENSG00000275386	ENSG00000275386
chr15	66842451	66842452	Distal Intergenic	15	66860303	66867023	6721	1	ENST00000617013	-17851	ENSG00000277152	ENSG00000277152
chr1	146387477	146387478	Distal Intergenic	1	146377104	146377184	81	2	ENST00000622738	-10294	ENSG00000277573	ENSG00000277573
chr20	25233565	25233566	Distal Intergenic	20	25229150	25231933	2784	1	ENST00000613361	4416	ENSG00000277938	ENSG00000277938
chr12	52895551	52895552	Downstream (1-2kb)	12	52898469	52901867	3399	2	ENST00000547031	6315	ENSG00000170421	ENSG00000170421
chr2	113604268	113604269	Downstream (1-2kb)	2	113599036	113601261	2226	2	ENST00000437401	-3008	ENSG00000236397	ENSG00000236397
chr1	117013448	117013449	Exon (ENST00000256652/ENSG00000134256, exon 4 of 9)	1	117001812	117036417	34606	1	ENST00000369470	11637	ENSG00000134256	ENSG00000134256
chr8	142676168	142676169	Exon (ENST00000591180/ENSG00000234616, exon 1 of 4)	8	142680456	142682724	2269	1	ENST00000301258	-4287	ENSG00000167653	ENSG00000167653
chr20	45872917	45872918	Intron (ENST00000255152/ENSG00000132801, intron 1 of 1)	20	45881227	45885266	4040	1	ENST00000372523	-8309	ENSG00000168612	ENSG00000168612
chr1	115715069	115715070	Intron (ENST00000261448/ENSG00000118729, intron 8 of 10)	1	115727025	115732927	5903	2	ENST00000488931	17857	ENSG00000118729	ENSG00000118729
chr15	52288582	52288583	Intron (ENST00000261839/ENSG00000128833, intron 1 of 40)	15	52192659	52295656	102998	2	ENST00000560809	7073	ENSG00000128833	ENSG00000128833
chr1	201309682	201309683	Intron (ENST00000263946/ENSG00000081277, intron 2 of 14)	1	201316192	201320172	3981	1	ENST00000475988	-6509	ENSG00000081277	ENSG00000081277
chr16	87461610	87461611	Intron (ENST00000268616/ENSG00000140948, intron 1 of 12)	16	87467138	87467654	517	1	ENST00000610567	-5527	ENSG00000276393	ENSG00000276393
chr1	204162639	204162640	Intron (ENST00000272190/ENSG00000143839, intron 1 of 9)	1	204154819	204166322	11504	2	ENST00000272190	3682	ENSG00000143839	ENSG00000143839
chr9	94783343	94783344	Intron (ENST00000277198/ENSG00000148120, intron 3 of 7)	9	94760438	95087159	326722	1	ENST00000428313	22906	ENSG00000148120	ENSG00000148120
chr16	88765203	88765204	Intron (ENST00000301015/ENSG00000103335, intron 1 of 50)	16	88715346	88785211	69866	2	ENST00000301015	20007	ENSG00000103335	ENSG00000103335
chr19	10899340	10899341	Intron (ENST00000327064/ENSG00000142453, intron 1 of 15)	19	10918986	10920870	1885	1	ENST00000586508	-19645	ENSG00000142453	ENSG00000142453
chr8	143934110	143934111	Intron (ENST00000345136/ENSG00000178209, intron 11 of 31)	8	143915147	143939590	24444	2	ENST00000345136	5479	ENSG00000178209	ENSG00000178209
chr20	59926075	59926076	Intron (ENST00000357552/ENSG00000196074, intron 2 of 44)	20	59919317	59921483	2167	2	ENST00000476314	-4593	ENSG00000196074	ENSG00000196074
chr1	180168172	180168173	Intron (ENST00000367602/ENSG00000116260, intron 2 of 11)	1	180154897	180198034	43138	1	ENST00000367600	13276	ENSG00000116260	ENSG00000116260
chr20	48698028	48698029	Intron (ENST00000371941/ENSG00000124126, intron 7 of 39)	20	48692323	48692684	362	2	ENST00000620554	-5345	ENSG00000124126	ENSG00000124126
chr20	47506516	47506517	Intron (ENST00000372004/ENSG00000124151, intron 1 of 22)	20	47501941	47655742	153802	1	ENST00000371997	4576	ENSG00000124151	ENSG00000124151
chr21	39788513	39788514	Intron (ENST00000380588/ENSG00000183067, intron 6 of 8)	21	39791630	39801435	9806	1	ENST00000459922	-3116	ENSG00000183067	ENSG00000183067
chr9	86093983	86093984	Intron (ENST00000388712/ENSG00000135052, intron 1 of 9)	9	86026146	86099558	73413	2	ENST00000388712	5574	ENSG00000135052	ENSG00000135052
chr17	58587890	58587891	Intron (ENST00000389934/ENSG00000121101, intron 16 of 32)	17	58565752	58573251	7500	2	ENST00000581147	-14640	ENSG00000121101	ENSG00000121101
chr2	96888682	96888683	Intron (ENST00000393526/ENSG00000168754, intron 2 of 4)	2	96876026	96895142	19117	2	ENST00000470789	6459	ENSG00000168754	ENSG00000168754
chr21	40842151	40842152	Intron (ENST00000400454/ENSG00000171587, intron 1 of 32)	21	40010999	40847139	836141	2	ENST00000400454	4987	ENSG00000171587	ENSG00000171587
chr12	124393169	124393170	Intron (ENST00000405201/ENSG00000196498, intron 16 of 46)	12	124372460	124388824	16365	2	ENST00000448614	-4346	ENSG00000196498	ENSG00000196498
chr16	85645476	85645477	Intron (ENST00000405402/ENSG00000131149, intron 1 of 14)	16	85654432	85676204	21773	1	ENST00000412692	-8955	ENSG00000131149	ENSG00000131149
chr9	133874223	133874224	Intron (ENST00000406606/ENSG00000160293, intron 2 of 26)	9	133925851	133939301	13451	2	ENST00000472905	65077	ENSG00000160293	ENSG00000160293
chr1	16621208	16621209	Intron (ENST00000412962/ENSG00000215908, intron 7 of 7)	1	16617391	16617729	339	1	ENST00000607700	3818	ENSG00000271732	ENSG00000271732
chr7	101857057	101857058	Intron (ENST00000437600/ENSG00000257923, intron 1 of 22)	7	101822247	101824729	2483	2	ENST00000560499	-32329	ENSG00000259294	ENSG00000259294
chr2	120245524	120245525	Intron (ENST00000447591/ENSG00000144118, intron 1 of 3)	2	120240064	120289705	49642	1	ENST00000447591	5461	ENSG00000144118	ENSG00000144118
chr13	33542688	33542689	Intron (ENST00000454681/ENSG00000230490, intron 1 of 5)	13	33511330	33524322	12993	2	ENST00000437698	-18367	ENSG00000230490	ENSG00000230490
chr7	106009609	106009610	Intron (ENST00000470188/ENSG00000128536, intron 7 of 14)	7	106015124	106022448	7325	1	ENST00000468477	-5514	ENSG00000128536	ENSG00000128536
chr7	1455451	1455452	Intron (ENST00000472100/ENSG00000164877, intron 1 of 15)	7	1428619	1459365	30747	2	ENST00000472100	3913	ENSG00000164877	ENSG00000164877
chr11	119481499	119481500	Intron (ENST00000498979/ENSG00000245248, intron 3 of 3)	11	119444991	119445519	529	2	ENST00000529668	-35981	ENSG00000255377	ENSG00000255377
chr8	127860078	127860079	Intron (ENST00000504719/ENSG00000249859, intron 2 of 2)	8	127855155	127855319	165	1	ENST00000615442	4924	ENSG00000249859	ENSG00000249859
chr4	2536346	2536347	Intron (ENST00000508235/ENSG00000063978, intron 3 of 4)	4	2512477	2625320	112844	1	ENST00000508235	23870	ENSG00000063978	ENSG00000063978
chr8	101438635	101438636	Intron (ENST00000519793/ENSG00000254084, intron 1 of 1)	8	101411873	101452452	40580	2	ENST00000519793	13816	ENSG00000254084	ENSG00000254084
chr8	124200250	124200251	Intron (ENST00000523703/ENSG00000214803, intron 2 of 2)	8	124046073	124171522	125450	2	ENST00000520031	-28729	ENSG00000253868	ENSG00000253868
chr12	77925686	77925687	Intron (ENST00000549464/ENSG00000067798, intron 1 of 9)	12	77940267	77950895	10629	1	ENST00000549369	-14580	ENSG00000067798	ENSG00000067798
chr15	50003851	50003852	Intron (ENST00000559726/ENSG00000104043, intron 8 of 28)	15	49982443	49982561	119	1	ENST00000364216	21409	ENSG00000201086	ENSG00000201086
chr15	65832802	65832803	Intron (ENST00000569304/ENSG00000103769, intron 2 of 2)	15	65843484	65843558	75	1	ENST00000516906	-10681	ENSG00000252715	ENSG00000252715
chr17	75549490	75549491	Intron (ENST00000580578/ENSG00000073350, intron 2 of 5)	17	75546148	75559345	13198	1	ENST00000583658	3343	ENSG00000073350	ENSG00000073350
chr7	92134523	92134524	Promoter (<=1kb)	7	92112151	92134530	22380	2	ENST00000003100	6	ENSG00000001630	ENSG00000001630
chr7	87934258	87934259	Promoter (<=1kb)	7	87934251	88132804	198554	1	ENST00000439864	8	ENSG00000008277	ENSG00000008277
chr6	111483824	111483825	Promoter (<=1kb)	6	111299052	111483715	184664	2	ENST00000435970	-110	ENSG00000009413	ENSG00000009413
chr1	171781374	171781375	Promoter (<=1kb)	1	171781664	171786080	4417	1	ENST00000485629	-289	ENSG00000010165	ENSG00000010165
chr14	50532693	50532694	Promoter (<=1kb)	14	50504799	50532655	27857	2	ENST00000554273	-39	ENSG00000012983	ENSG00000012983
chr12	12891480	12891481	Promoter (<=1kb)	12	12891559	12909876	18318	1	ENST00000537783	-78	ENSG00000013588	ENSG00000013588
chr8	143541472	143541473	Promoter (<=1kb)	8	143437655	143541453	103799	2	ENST00000262577	-20	ENSG00000014164	ENSG00000014164
chr20	56468599	56468600	Promoter (<=1kb)	20	56468591	56519449	50859	1	ENST00000357348	9	ENSG00000022277	ENSG00000022277
chr3	131026787	131026788	Promoter (<=1kb)	3	131013875	131026792	12918	2	ENST00000514044	4	ENSG00000034533	ENSG00000034533
chr11	119381724	119381725	Promoter (<=1kb)	11	119355216	119381726	26511	2	ENST00000260187	1	ENSG00000036672	ENSG00000036672
chr20	50635908	50635909	Promoter (<=1kb)	20	50586112	50636889	50778	2	ENST00000045083	980	ENSG00000042062	ENSG00000042062
chr1	114780554	114780555	Promoter (<=1kb)	1	114779098	114780537	1440	2	ENST00000462123	-18	ENSG00000052723	ENSG00000052723
chr9	136849358	136849359	Promoter (<=1kb)	9	136849425	136851024	1600	1	ENST00000462205	-66	ENSG00000054148	ENSG00000054148
chr17	78840894	78840895	Promoter (<=1kb)	17	78796883	78840887	44005	2	ENST00000312010	-8	ENSG00000055483	ENSG00000055483
chr3	128052221	128052222	Promoter (<=1kb)	3	128052369	128071682	19314	1	ENST00000243253	-147	ENSG00000058262	ENSG00000058262
chr16	22297263	22297264	Promoter (<=1kb)	16	22297375	22335101	37727	1	ENST00000615879	-111	ENSG00000058600	ENSG00000058600
chr17	59837777	59837778	Promoter (<=1kb)	17	59837855	59840207	2353	1	ENST00000588617	-77	ENSG00000062716	ENSG00000062716
chr17	59707527	59707528	Promoter (<=1kb)	17	59707465	59841092	133628	1	ENST00000262291	63	ENSG00000062716	ENSG00000062716
chr20	54070594	54070595	Promoter (<=1kb)	20	53943541	54070594	127054	2	ENST00000395961	-1	ENSG00000064787	ENSG00000064787
chr1	109548537	109548538	Promoter (<=1kb)	1	109548611	109618321	69711	1	ENST00000369851	-73	ENSG00000065135	ENSG00000065135
chr3	123067043	123067044	Promoter (<=1kb)	3	123067062	123162104	95043	1	ENST00000489923	-18	ENSG00000065485	ENSG00000065485
chr15	72231301	72231302	Promoter (<=1kb)	15	72202533	72231225	28693	2	ENST00000569857	-77	ENSG00000067225	ENSG00000067225
chr1	205750384	205750385	Promoter (<=1kb)	1	205712819	205750276	37458	2	ENST00000367142	-109	ENSG00000069275	ENSG00000069275
chr1	205749505	205749506	Promoter (<=1kb)	1	205712819	205750276	37458	2	ENST00000367142	770	ENSG00000069275	ENSG00000069275
chr9	105244449	105244450	Promoter (<=1kb)	9	105244622	105397346	152725	1	ENST00000374720	-172	ENSG00000070214	ENSG00000070214
chr17	68457815	68457816	Promoter (<=1kb)	17	68433509	68457513	24005	2	ENST00000586815	-303	ENSG00000070540	ENSG00000070540
chr7	97872462	97872463	Promoter (<=1kb)	7	97852146	97872467	20322	2	ENST00000422745	4	ENSG00000070669	ENSG00000070669
chr5	150357613	150357614	Promoter (<=1kb)	5	150357639	150400307	42669	1	ENST00000377797	-25	ENSG00000070814	ENSG00000070814
chr14	81533985	81533986	Promoter (<=1kb)	14	81471549	81533861	62313	2	ENST00000336735	-125	ENSG00000071537	ENSG00000071537
chr15	84981413	84981414	Promoter (<=1kb)	15	84981974	85139136	157163	1	ENST00000394553	-560	ENSG00000073417	ENSG00000073417
chr11	86069223	86069224	Promoter (<=1kb)	11	86022378	86069311	46934	2	ENST00000528411	87	ENSG00000073921	ENSG00000073921
chr3	128726178	128726179	Promoter (<=1kb)	3	128726193	128814353	88161	1	ENST00000482525	-14	ENSG00000075785	ENSG00000075785
chr3	12556904	12556905	Promoter (<=1kb)	3	12557014	12583713	26700	1	ENST00000170447	-109	ENSG00000075975	ENSG00000075975
chr1	173714937	173714938	Promoter (<=1kb)	1	173714941	173733828	18888	1	ENST00000479505	-3	ENSG00000076321	ENSG00000076321
chr1	202348612	202348613	Promoter (<=1kb)	1	202348699	202592706	244008	1	ENST00000608999	-86	ENSG00000077157	ENSG00000077157
chr2	15591833	15591834	Promoter (<=1kb)	2	15591851	15631100	39250	1	ENST00000617198	-17	ENSG00000079785	ENSG00000079785
chr3	98522988	98522989	Promoter (<=1kb)	3	98515483	98522985	7503	2	ENST00000394185	-4	ENSG00000080822	ENSG00000080822
chr1	113812439	113812440	Promoter (<=1kb)	1	113761833	113812448	50616	2	ENST00000612242	8	ENSG00000081019	ENSG00000081019
chr9	86354524	86354525	Promoter (<=1kb)	9	86287733	86354454	66722	2	ENST00000375960	-71	ENSG00000083223	ENSG00000083223
chr8	101492693	101492694	Promoter (<=1kb)	8	101492758	101666893	174136	1	ENST00000395927	-64	ENSG00000083307	ENSG00000083307
chr2	27051246	27051247	Promoter (<=1kb)	2	27051008	27053980	2973	1	ENST00000453161	239	ENSG00000084693	ENSG00000084693
chr11	66052194	66052195	Promoter (<=1kb)	11	66052331	66069308	16978	1	ENST00000528302	-136	ENSG00000087365	ENSG00000087365
chr20	58856135	58856136	Promoter (<=1kb)	20	58855178	58900410	45233	1	ENST00000423897	958	ENSG00000087460	ENSG00000087460
chr12	32679192	32679193	Promoter (<=1kb)	12	32679200	32745552	66353	1	ENST00000452533	-7	ENSG00000087470	ENSG00000087470
chr17	62423847	62423848	Promoter (<=1kb)	17	62423867	62450093	26227	1	ENST00000311506	-19	ENSG00000087995	ENSG00000087995
chr20	16573407	16573408	Promoter (<=1kb)	20	16272104	16573433	301330	2	ENST00000354981	25	ENSG00000089177	ENSG00000089177
chr9	92115469	92115470	Promoter (<=1kb)	9	92059179	92115384	56206	2	ENST00000482632	-86	ENSG00000090054	ENSG00000090054
chr14	96502382	96502383	Promoter (<=1kb)	14	96502382	96532338	29957	1	ENST00000553357	1	ENSG00000090060	ENSG00000090060
chr16	30922619	30922620	Promoter (<=1kb)	16	30923055	30925931	2877	1	ENST00000562798	-435	ENSG00000099364	ENSG00000099364
chr14	50116626	50116627	Promoter (<=1kb)	14	50109537	50116600	7064	2	ENST00000395859	-27	ENSG00000100483	ENSG00000100483
chr14	54509731	54509732	Promoter (<=1kb)	14	54509812	54538281	28470	1	ENST00000554791	-80	ENSG00000100532	ENSG00000100532
chr14	77320973	77320974	Promoter (<=1kb)	14	77320996	77331195	10200	1	ENST00000361389	-22	ENSG00000100577	ENSG00000100577
chr14	90256601	90256602	Promoter (<=1kb)	14	90256578	90272550	15973	1	ENST00000543772	24	ENSG00000100764	ENSG00000100764
chr14	21456301	21456302	Promoter (<=1kb)	14	21431733	21456126	24394	2	ENST00000556833	-176	ENSG00000100888	ENSG00000100888
chr14	35826214	35826215	Promoter (<=1kb)	14	35826318	35871963	45646	1	ENST00000216807	-103	ENSG00000100916	ENSG00000100916
chr20	47319974	47319975	Promoter (<=1kb)	20	47237310	47319061	81752	2	ENST00000468376	-914	ENSG00000101040	ENSG00000101040
chr20	54207851	54207852	Promoter (<=1kb)	20	54207847	54219953	12107	1	ENST00000371419	5	ENSG00000101132	ENSG00000101132
chr20	56392549	56392550	Promoter (<=1kb)	20	56392522	56397086	4565	1	ENST00000613138	28	ENSG00000101138	ENSG00000101138
chr20	63864971	63864972	Promoter (<=1kb)	20	63865228	63891545	26318	1	ENST00000611972	-256	ENSG00000101150	ENSG00000101150
chr20	63537914	63537915	Promoter (<=1kb)	20	63528425	63537370	8946	2	ENST00000217185	-545	ENSG00000101213	ENSG00000101213
chr20	34677167	34677168	Promoter (<=1kb)	20	34643567	34677090	33524	2	ENST00000462389	-78	ENSG00000101464	ENSG00000101464
chr16	67846852	67846853	Promoter (<=1kb)	16	67833966	67846823	12858	2	ENST00000565132	-30	ENSG00000102901	ENSG00000102901
chr16	70801235	70801236	Promoter (<=1kb)	16	70687439	70801161	113723	2	ENST00000261776	-75	ENSG00000103043	ENSG00000103043
chr16	68448630	68448631	Promoter (<=1kb)	16	68358325	68448688	90364	2	ENST00000219334	57	ENSG00000103056	ENSG00000103056
chr16	68234404	68234405	Promoter (<=1kb)	16	68232541	68234170	1630	2	ENST00000562738	-235	ENSG00000103067	ENSG00000103067
chr16	74985265	74985266	Promoter (<=1kb)	16	74871367	74985148	113782	2	ENST00000262144	-118	ENSG00000103091	ENSG00000103091
chr16	11916088	11916089	Promoter (<=1kb)	16	11873119	11916082	42964	2	ENST00000420576	-7	ENSG00000103342	ENSG00000103342
chr16	3401162	3401163	Promoter (<=1kb)	16	3401235	3405043	3809	1	ENST00000575752	-72	ENSG00000103343	ENSG00000103343
chr16	23557532	23557533	Promoter (<=1kb)	16	23522014	23557375	35362	2	ENST00000449606	-158	ENSG00000103356	ENSG00000103356
chr16	23149582	23149583	Promoter (<=1kb)	16	23061406	23149270	87865	2	ENST00000219689	-313	ENSG00000103404	ENSG00000103404
chr16	14632830	14632831	Promoter (<=1kb)	16	14632815	14669236	36422	1	ENST00000261658	16	ENSG00000103429	ENSG00000103429
chr16	19555422	19555423	Promoter (<=1kb)	16	19555416	19700687	145272	1	ENST00000542263	7	ENSG00000103544	ENSG00000103544
chr15	49621024	49621025	Promoter (<=1kb)	15	49621037	49629967	8931	1	ENST00000557968	-12	ENSG00000104047	ENSG00000104047
chr8	108443547	108443548	Promoter (<=1kb)	8	108443601	108455902	12302	1	ENST00000524143	-53	ENSG00000104412	ENSG00000104412
chr8	78666027	78666028	Promoter (<=1kb)	8	78666047	78719765	53719	1	ENST00000263849	-19	ENSG00000104427	ENSG00000104427
chr19	17859696	17859697	Promoter (<=1kb)	19	17859876	17863316	3441	1	ENST00000222247	-179	ENSG00000105640	ENSG00000105640
chr7	2524283	2524284	Promoter (<=1kb)	7	2524648	2528427	3780	1	ENST00000614382	-364	ENSG00000106003	ENSG00000106003
chr7	99438832	99438833	Promoter (<=1kb)	7	99434925	99438755	3831	2	ENST00000419981	-78	ENSG00000106246	ENSG00000106246
chr7	100612411	100612412	Promoter (<=1kb)	7	100612430	100615373	2944	1	ENST00000379527	-18	ENSG00000106330	ENSG00000106330
chr9	98172793	98172794	Promoter (<=1kb)	9	98120975	98172884	51910	2	ENST00000343933	90	ENSG00000106789	ENSG00000106789
chr9	79571685	79571686	Promoter (<=1kb)	9	79571773	79725499	153727	1	ENST00000376552	-87	ENSG00000106829	ENSG00000106829
chr10	102432604	102432605	Promoter (<=1kb)	10	102424031	102432584	8554	2	ENST00000477994	-21	ENSG00000107874	ENSG00000107874
chr17	29294311	29294312	Promoter (<=1kb)	17	29255836	29294118	38283	2	ENST00000225388	-194	ENSG00000108256	ENSG00000108256
chr17	59565620	59565621	Promoter (<=1kb)	17	59565623	59575364	9742	1	ENST00000580030	-2	ENSG00000108406	ENSG00000108406
chr17	63843004	63843005	Promoter (<=1kb)	17	63842466	63843065	600	2	ENST00000577990	60	ENSG00000108604	ENSG00000108604
chr17	28335682	28335683	Promoter (<=1kb)	17	28335704	28347009	11306	1	ENST00000226225	-21	ENSG00000109079	ENSG00000109079
chr11	34916579	34916580	Promoter (<=1kb)	11	34916572	34995971	79400	1	ENST00000227868	8	ENSG00000110435	ENSG00000110435
chr11	47269541	47269542	Promoter (<=1kb)	11	47269672	47278198	8527	1	ENST00000428807	-130	ENSG00000110514	ENSG00000110514
chr11	67506226	67506227	Promoter (<=1kb)	11	67502047	67506263	4217	2	ENST00000528559	36	ENSG00000110697	ENSG00000110697
chr12	51083664	51083665	Promoter (<=1kb)	12	51076416	51083664	7249	2	ENST00000552680	-1	ENSG00000110925	ENSG00000110925
chr12	62935248	62935249	Promoter (<=1kb)	12	62643982	62935037	291056	2	ENST00000228705	-212	ENSG00000111110	ENSG00000111110
chr12	119667794	119667795	Promoter (<=1kb)	12	119667753	119681630	13878	1	ENST00000229328	42	ENSG00000111725	ENSG00000111725
chr12	22544666	22544667	Promoter (<=1kb)	12	22478028	22544546	66519	2	ENST00000541310	-121	ENSG00000111731	ENSG00000111731
chr12	106774275	106774276	Promoter (<=1kb)	12	106774595	106889316	114722	1	ENST00000392837	-319	ENSG00000111785	ENSG00000111785
chr6	36594322	36594323	Promoter (<=1kb)	6	36594353	36599845	5493	1	ENST00000613941	-30	ENSG00000112081	ENSG00000112081
chr6	131628216	131628217	Promoter (<=1kb)	6	131573966	131628205	54240	2	ENST00000354577	-12	ENSG00000112282	ENSG00000112282
chr6	33418306	33418307	Promoter (<=1kb)	6	33416442	33418317	1876	2	ENST00000374500	10	ENSG00000112514	ENSG00000112514
chr5	180494268	180494269	Promoter (<=1kb)	5	180494412	180495755	1344	1	ENST00000510148	-143	ENSG00000113300	ENSG00000113300
chr5	173328448	173328449	Promoter (<=1kb)	5	173325834	173328447	2614	2	ENST00000519511	-2	ENSG00000113739	ENSG00000113739
chr5	173888070	173888071	Promoter (<=1kb)	5	173888280	173961976	73697	1	ENST00000265085	-209	ENSG00000113742	ENSG00000113742
chr3	142448089	142448090	Promoter (<=1kb)	3	142306607	142448062	141456	2	ENST00000264951	-28	ENSG00000114127	ENSG00000114127
chr3	196942569	196942570	Promoter (<=1kb)	3	196935434	196942560	7127	2	ENST00000427641	-10	ENSG00000114503	ENSG00000114503
chr2	113756681	113756682	Promoter (<=1kb)	2	113714353	113756693	42341	2	ENST00000409106	11	ENSG00000115084	ENSG00000115084
chr2	113889963	113889964	Promoter (<=1kb)	2	113889960	113962596	72637	1	ENST00000263238	4	ENSG00000115091	ENSG00000115091
chr2	27370449	27370450	Promoter (<=1kb)	2	27364352	27370457	6106	2	ENST00000616081	7	ENSG00000115211	ENSG00000115211
chr2	74529861	74529862	Promoter (<=1kb)	2	74529822	74531925	2104	1	ENST00000484881	40	ENSG00000115317	ENSG00000115317
chr2	197453498	197453499	Promoter (<=1kb)	2	197453493	197474168	20676	1	ENST00000409398	6	ENSG00000115520	ENSG00000115520
chr2	36966681	36966682	Promoter (<=1kb)	2	36843640	36966472	122833	2	ENST00000263918	-210	ENSG00000115808	ENSG00000115808
chr1	156054764	156054765	Promoter (<=1kb)	1	156054752	156058510	3759	1	ENST00000368305	13	ENSG00000116586	ENSG00000116586
chr1	193059502	193059503	Promoter (<=1kb)	1	193015759	193059496	43738	2	ENST00000367454	-7	ENSG00000116750	ENSG00000116750
chr1	114581718	114581719	Promoter (<=1kb)	1	114567557	114581639	14083	2	ENST00000369541	-80	ENSG00000116752	ENSG00000116752
chr1	150269066	150269067	Promoter (<=1kb)	1	150266645	150269023	2379	2	ENST00000236017	-44	ENSG00000117362	ENSG00000117362
chr2	203239222	203239223	Promoter (<=1kb)	2	203239035	203285732	46698	1	ENST00000443941	188	ENSG00000119004	ENSG00000119004
chr9	128635431	128635432	Promoter (<=1kb)	9	128634695	128636063	1369	2	ENST00000483181	631	ENSG00000119333	ENSG00000119333
chr9	120793360	120793361	Promoter (<=1kb)	9	120776089	120793367	17279	2	ENST00000474117	6	ENSG00000119402	ENSG00000119402
chr2	64524280	64524281	Promoter (<=1kb)	2	64524305	64592997	68693	1	ENST00000238855	-24	ENSG00000119844	ENSG00000119844
chr5	168579723	168579724	Promoter (<=1kb)	5	168548495	168579600	31106	2	ENST00000239231	-124	ENSG00000120137	ENSG00000120137
chr3	150546497	150546498	Promoter (<=1kb)	3	150545397	150546499	1103	2	ENST00000491660	1	ENSG00000120742	ENSG00000120742
chr3	142596335	142596336	Promoter (<=1kb)	3	142596387	142713664	117278	1	ENST00000457734	-51	ENSG00000120756	ENSG00000120756
chr17	57085071	57085072	Promoter (<=1kb)	17	57085092	57106023	20932	1	ENST00000575322	-20	ENSG00000121057	ENSG00000121057
chr8	86342467	86342468	Promoter (<=1kb)	8	86342738	86468503	125766	1	ENST00000517970	-270	ENSG00000123124	ENSG00000123124
chr12	53295512	53295513	Promoter (<=1kb)	12	53295525	53299445	3921	1	ENST00000550880	-12	ENSG00000123349	ENSG00000123349
chr20	48657868	48657869	Promoter (<=1kb)	20	48624252	48657127	32876	2	ENST00000482556	-742	ENSG00000124126	ENSG00000124126
chr20	41618546	41618547	Promoter (<=1kb)	20	41402101	41618494	216394	2	ENST00000373233	-53	ENSG00000124177	ENSG00000124177
chr20	58651117	58651118	Promoter (<=1kb)	20	58651253	58679524	28272	1	ENST00000361830	-135	ENSG00000124222	ENSG00000124222
chr20	49936391	49936392	Promoter (<=1kb)	20	49936399	49941971	5573	1	ENST00000624620	-7	ENSG00000124226	ENSG00000124226
chr2	71068586	71068587	Promoter (<=1kb)	2	71068588	71079805	11218	1	ENST00000418807	-1	ENSG00000124357	ENSG00000124357
chr2	71130614	71130615	Promoter (<=1kb)	2	71130632	71139425	8794	1	ENST00000498451	-17	ENSG00000124383	ENSG00000124383
chr6	2765424	2765425	Promoter (<=1kb)	6	2765432	2785744	20313	1	ENST00000618555	-7	ENSG00000124535	ENSG00000124535
chr17	75289503	75289504	Promoter (<=1kb)	17	75278238	75289510	11273	2	ENST00000580273	6	ENSG00000125454	ENSG00000125454
chr2	112584465	112584466	Promoter (<=1kb)	2	112584469	112589040	4572	1	ENST00000454841	-3	ENSG00000125611	ENSG00000125611
chr2	118088391	118088392	Promoter (<=1kb)	2	118088452	118108372	19921	1	ENST00000411929	-60	ENSG00000125629	ENSG00000125629
chr20	18567454	18567455	Promoter (<=1kb)	20	18567453	18744216	176764	1	ENST00000618693	2	ENSG00000125821	ENSG00000125821
chr9	92878149	92878150	Promoter (<=1kb)	9	92845031	92878038	33008	2	ENST00000395506	-112	ENSG00000127081	ENSG00000127081
chr7	112206489	112206490	Promoter (<=1kb)	7	111726478	112206411	479934	2	ENST00000428084	-79	ENSG00000128512	ENSG00000128512
chr15	52569102	52569103	Promoter (<=1kb)	15	52551649	52569154	17506	2	ENST00000569723	51	ENSG00000128989	ENSG00000128989
chr19	10625439	10625440	Promoter (<=1kb)	19	10625520	10631704	6185	1	ENST00000590857	-80	ENSG00000129353	ENSG00000129353
chr14	37596103	37596104	Promoter (<=1kb)	14	37595024	37596059	1036	2	ENST00000557418	-45	ENSG00000129514	ENSG00000129514
chr14	45253253	45253254	Promoter (<=1kb)	14	45226826	45253198	26373	2	ENST00000454990	-56	ENSG00000129534	ENSG00000129534
chr6	169751658	169751659	Promoter (<=1kb)	6	169751648	169756415	4768	1	ENST00000588437	11	ENSG00000130023	ENSG00000130023
chr19	11529205	11529206	Promoter (<=1kb)	19	11505916	11529174	23259	2	ENST00000270517	-32	ENSG00000130159	ENSG00000130159
chr20	62232476	62232477	Promoter (<=1kb)	20	62231922	62236299	4378	1	ENST00000615516	555	ENSG00000130703	ENSG00000130703
chr1	28259484	28259485	Promoter (<=1kb)	1	28259527	28282491	22965	1	ENST00000253063	-42	ENSG00000130766	ENSG00000130766
chr17	67717799	67717800	Promoter (<=1kb)	17	67717833	67744531	26699	1	ENST00000253247	-33	ENSG00000130935	ENSG00000130935
chr5	141619038	141619039	Promoter (<=1kb)	5	141515016	141619055	104040	2	ENST00000389054	16	ENSG00000131504	ENSG00000131504
chr1	147242597	147242598	Promoter (<=1kb)	1	147242641	147295766	53126	1	ENST00000361293	-43	ENSG00000131778	ENSG00000131778
chr16	69385897	69385898	Promoter (<=1kb)	16	69355561	69385988	30428	2	ENST00000254942	90	ENSG00000132604	ENSG00000132604
chr13	30617796	30617797	Promoter (<=1kb)	13	30617783	30659549	41767	1	ENST00000255304	14	ENSG00000132952	ENSG00000132952
chr1	205211599	205211600	Promoter (<=1kb)	1	205142505	205211566	69062	2	ENST00000367162	-34	ENSG00000133059	ENSG00000133059
chr1	205256312	205256313	Promoter (<=1kb)	1	205256201	205273343	17143	1	ENST00000329800	112	ENSG00000133069	ENSG00000133069
chr11	62839371	62839372	Promoter (<=1kb)	11	62835489	62839558	4070	2	ENST00000545112	186	ENSG00000133316	ENSG00000133316
chr1	116910052	116910053	Promoter (<=1kb)	1	116910057	116990358	80302	1	ENST00000393203	-4	ENSG00000134247	ENSG00000134247
chr1	113905245	113905246	Promoter (<=1kb)	1	113899904	113905201	5298	2	ENST00000369564	-45	ENSG00000134262	ENSG00000134262
chr1	193122007	193122008	Promoter (<=1kb)	1	193122017	193253901	131885	1	ENST00000367435	-9	ENSG00000134371	ENSG00000134371
chr12	62260325	62260326	Promoter (<=1kb)	12	62260338	62416389	156052	1	ENST00000353364	-12	ENSG00000135655	ENSG00000135655
chr12	68808033	68808034	Promoter (<=1kb)	12	68808172	68845544	37373	1	ENST00000462284	-138	ENSG00000135679	ENSG00000135679
chr1	179954729	179954730	Promoter (<=1kb)	1	179954738	180114880	160143	1	ENST00000367607	-8	ENSG00000135837	ENSG00000135837
chr7	44044664	44044665	Promoter (<=1kb)	7	44044673	44060943	16271	1	ENST00000456905	-8	ENSG00000136279	ENSG00000136279
chr17	64263348	64263349	Promoter (<=1kb)	17	64147687	64263301	115615	2	ENST00000584379	-48	ENSG00000136478	ENSG00000136478
chr9	129824229	129824230	Promoter (<=1kb)	9	129812944	129824134	11191	2	ENST00000351698	-96	ENSG00000136827	ENSG00000136827
chr9	120580262	120580263	Promoter (<=1kb)	9	120571747	120580170	8424	2	ENST00000491334	-93	ENSG00000136861	ENSG00000136861
chr9	97633459	97633460	Promoter (<=1kb)	9	97600083	97633575	33493	2	ENST00000341170	115	ENSG00000136925	ENSG00000136925
chr9	124941075	124941076	Promoter (<=1kb)	9	124878357	124941099	62743	2	ENST00000373555	23	ENSG00000136935	ENSG00000136935
chr9	19380265	19380266	Promoter (<=1kb)	9	19375715	19380254	4540	2	ENST00000380394	-12	ENSG00000137154	ENSG00000137154
chr6	30717659	30717660	Promoter (<=1kb)	6	30713940	30717447	3508	2	ENST00000425072	-213	ENSG00000137337	ENSG00000137337
chr11	83286015	83286016	Promoter (<=1kb)	11	83261462	83285998	24537	2	ENST00000529611	-18	ENSG00000137500	ENSG00000137500
chr11	83071936	83071937	Promoter (<=1kb)	11	82979268	83071923	92656	2	ENST00000534141	-14	ENSG00000137502	ENSG00000137502
chr11	82900543	82900544	Promoter (<=1kb)	11	82823502	82900597	77096	2	ENST00000313010	53	ENSG00000137509	ENSG00000137509
chr2	65130170	65130171	Promoter (<=1kb)	2	65086855	65130106	43252	2	ENST00000409784	-65	ENSG00000138069	ENSG00000138069
chr15	50424310	50424311	Promoter (<=1kb)	15	50424380	50449440	25061	1	ENST00000560297	-69	ENSG00000138592	ENSG00000138592
chr4	82374512	82374513	Promoter (<=1kb)	4	82357437	82374503	17067	2	ENST00000515432	-10	ENSG00000138668	ENSG00000138668
chr12	45990700	45990701	Promoter (<=1kb)	12	45954734	45990584	35851	2	ENST00000395454	-117	ENSG00000139218	ENSG00000139218
chr12	109573543	109573544	Promoter (<=1kb)	12	109556751	109573514	16764	2	ENST00000544051	-30	ENSG00000139428	ENSG00000139428
chr12	109713640	109713641	Promoter (<=1kb)	12	109714228	109770507	56280	1	ENST00000538780	-587	ENSG00000139438	ENSG00000139438
chr12	56128135	56128136	Promoter (<=1kb)	12	56128056	56144671	16616	1	ENST00000394048	80	ENSG00000139641	ENSG00000139641
chr12	122752720	122752721	Promoter (<=1kb)	12	122752774	122771064	18291	1	ENST00000280557	-53	ENSG00000139726	ENSG00000139726
chr16	1964899	1964900	Promoter (<=1kb)	16	1962052	1964860	2809	2	ENST00000343262	-40	ENSG00000140988	ENSG00000140988
chr17	18039254	18039255	Promoter (<=1kb)	17	18039292	18068404	29113	1	ENST00000268719	-37	ENSG00000141034	ENSG00000141034
chr17	55750995	55750996	Promoter (<=1kb)	17	55750979	55777374	26396	1	ENST00000268896	17	ENSG00000141179	ENSG00000141179
chr1	149927808	149927809	Promoter (<=1kb)	1	149926382	149927591	1210	2	ENST00000457312	-218	ENSG00000143368	ENSG00000143368
chr1	150579705	150579706	Promoter (<=1kb)	1	150574551	150579738	5188	2	ENST00000620947	32	ENSG00000143384	ENSG00000143384
chr1	150876765	150876766	Promoter (<=1kb)	1	150809705	150876768	67064	2	ENST00000358595	2	ENSG00000143437	ENSG00000143437
chr1	151763480	151763481	Promoter (<=1kb)	1	151763480	151771321	7842	1	ENST00000453029	1	ENSG00000143450	ENSG00000143450
chr1	150697313	150697314	Promoter (<=1kb)	1	150648437	150697144	48708	2	ENST00000427665	-170	ENSG00000143457	ENSG00000143457
chr1	206612517	206612518	Promoter (<=1kb)	1	206604733	206612463	7731	2	ENST00000620382	-55	ENSG00000143486	ENSG00000143486
chr1	153658650	153658651	Promoter (<=1kb)	1	153658654	153661830	3177	1	ENST00000368685	-3	ENSG00000143553	ENSG00000143553
chr2	96266117	96266118	Promoter (<=1kb)	2	96266132	96271645	5514	1	ENST00000488633	-14	ENSG00000144021	ENSG00000144021
chr5	178153973	178153974	Promoter (<=1kb)	5	178149460	178153967	4508	2	ENST00000274606	-7	ENSG00000145912	ENSG00000145912
chr8	124539131	124539132	Promoter (<=1kb)	8	124539131	124547438	8308	1	ENST00000518008	1	ENSG00000147684	ENSG00000147684
chr9	113401426	113401427	Promoter (<=1kb)	9	113386317	113401333	15017	2	ENST00000409155	-94	ENSG00000148218	ENSG00000148218
chr10	93702638	93702639	Promoter (<=1kb)	10	93667883	93702572	34690	2	ENST00000359204	-67	ENSG00000148690	ENSG00000148690
chr11	86302161	86302162	Promoter (<=1kb)	11	86302211	86345638	43428	1	ENST00000533986	-49	ENSG00000149196	ENSG00000149196
chr11	77994868	77994869	Promoter (<=1kb)	11	77878720	77994678	115959	2	ENST00000534064	-191	ENSG00000149262	ENSG00000149262
chr11	65122249	65122250	Promoter (<=1kb)	11	65122291	65126302	4012	1	ENST00000528529	-41	ENSG00000149792	ENSG00000149792
chr14	31561429	31561430	Promoter (<=1kb)	14	31561436	31703177	141742	1	ENST00000548937	-6	ENSG00000151413	ENSG00000151413
chr13	24922962	24922963	Promoter (<=1kb)	13	24882284	24922889	40606	2	ENST00000616936	-74	ENSG00000151849	ENSG00000151849
chr2	108719424	108719425	Promoter (<=1kb)	2	108719481	108785811	66331	1	ENST00000283195	-56	ENSG00000153201	ENSG00000153201
chr2	112055331	112055332	Promoter (<=1kb)	2	112055223	112119318	64096	1	ENST00000283206	109	ENSG00000153214	ENSG00000153214
chr3	120742653	120742654	Promoter (<=1kb)	3	120742637	120750700	8064	1	ENST00000484715	17	ENSG00000153767	ENSG00000153767
chr3	14178734	14178735	Promoter (<=1kb)	3	14145147	14178783	33637	2	ENST00000285021	48	ENSG00000154767	ENSG00000154767
chr8	91070220	91070221	Promoter (<=1kb)	8	91070196	91087095	16900	1	ENST00000285420	25	ENSG00000155100	ENSG00000155100
chr6	110815519	110815520	Promoter (<=1kb)	6	110609978	110815637	205660	2	ENST00000323817	117	ENSG00000155111	ENSG00000155111
chr8	119873718	119873719	Promoter (<=1kb)	8	119873717	120050913	177197	1	ENST00000286234	2	ENSG00000155792	ENSG00000155792
chr12	66169687	66169688	Promoter (<=1kb)	12	66136937	66169511	32575	2	ENST00000544599	-177	ENSG00000155957	ENSG00000155957
chr8	94719685	94719686	Promoter (<=1kb)	8	94719703	94739779	20077	1	ENST00000522422	-17	ENSG00000156162	ENSG00000156162
chr8	95024971	95024972	Promoter (<=1kb)	8	95024986	95058710	33725	1	ENST00000396124	-14	ENSG00000156170	ENSG00000156170
chr14	103921657	103921658	Promoter (<=1kb)	14	103914761	103921566	6806	2	ENST00000554528	-92	ENSG00000156411	ENSG00000156411
chr8	123072590	123072591	Promoter (<=1kb)	8	123072680	123152150	79471	1	ENST00000287380	-89	ENSG00000156787	ENSG00000156787
chr16	30658304	30658305	Promoter (<=1kb)	16	30658431	30670814	12384	1	ENST00000356166	-126	ENSG00000156860	ENSG00000156860
chr3	136862230	136862231	Promoter (<=1kb)	3	136862233	136945743	83511	1	ENST00000491539	-2	ENSG00000158092	ENSG00000158092
chr9	95317633	95317634	Promoter (<=1kb)	9	95099054	95317702	218649	2	ENST00000289081	68	ENSG00000158169	ENSG00000158169
chr1	161132654	161132655	Promoter (<=1kb)	1	161121787	161132667	10881	2	ENST00000490843	12	ENSG00000158796	ENSG00000158796
chr17	48892464	48892465	Promoter (<=1kb)	17	48892765	48895871	3107	1	ENST00000355938	-300	ENSG00000159199	ENSG00000159199
chr21	36320111	36320112	Promoter (<=1kb)	21	36320189	36339527	19339	1	ENST00000492336	-77	ENSG00000159256	ENSG00000159256
chr15	72783797	72783798	Promoter (<=1kb)	15	72751369	72783785	32417	2	ENST00000311669	-13	ENSG00000159322	ENSG00000159322
chr1	151909504	151909505	Promoter (<=1kb)	1	151874055	151909502	35448	2	ENST00000471464	-3	ENSG00000159445	ENSG00000159445
chr21	44939983	44939984	Promoter (<=1kb)	21	44940010	44976989	36980	1	ENST00000291634	-26	ENSG00000160256	ENSG00000160256
chr17	75667266	75667267	Promoter (<=1kb)	17	75667251	75690716	23466	1	ENST00000583170	16	ENSG00000161526	ENSG00000161526
chr1	246566333	246566334	Promoter (<=1kb)	1	246540560	246566324	25765	2	ENST00000366514	-10	ENSG00000162851	ENSG00000162851
chr1	154936673	154936674	Promoter (<=1kb)	1	154924734	154936991	12258	2	ENST00000368467	317	ENSG00000163344	ENSG00000163344
chr1	116373102	116373103	Promoter (<=1kb)	1	116373260	116404774	31515	1	ENST00000295598	-157	ENSG00000163399	ENSG00000163399
chr3	19947017	19947018	Promoter (<=1kb)	3	19945914	19947025	1112	2	ENST00000474780	7	ENSG00000163576	ENSG00000163576
chr3	64023582	64023583	Promoter (<=1kb)	3	64010549	64023560	13012	2	ENST00000295901	-23	ENSG00000163636	ENSG00000163636
chr3	125375459	125375460	Promoter (<=1kb)	3	125225561	125375354	149794	2	ENST00000360647	-106	ENSG00000163848	ENSG00000163848
chr3	128680773	128680774	Promoter (<=1kb)	3	128620159	128681075	60917	2	ENST00000497289	301	ENSG00000163902	ENSG00000163902
chr5	36151942	36151943	Promoter (<=1kb)	5	36098412	36151961	53550	2	ENST00000296603	18	ENSG00000164187	ENSG00000164187
chr5	90558713	90558714	Promoter (<=1kb)	5	90558800	91164221	605422	1	ENST00000405460	-86	ENSG00000164199	ENSG00000164199
chr5	173056344	173056345	Promoter (<=1kb)	5	173056352	173092330	35979	1	ENST00000522692	-7	ENSG00000164463	ENSG00000164463
chr8	100950659	100950660	Promoter (<=1kb)	8	100920630	100950557	29928	2	ENST00000395951	-103	ENSG00000164924	ENSG00000164924
chr8	103415277	103415278	Promoter (<=1kb)	8	103415365	103420648	5284	1	ENST00000521716	-87	ENSG00000164934	ENSG00000164934
chr8	94553592	94553593	Promoter (<=1kb)	8	94510733	94553529	42797	2	ENST00000421249	-64	ENSG00000164944	ENSG00000164944
chr9	15422832	15422833	Promoter (<=1kb)	9	15422869	15462460	39592	1	ENST00000490969	-36	ENSG00000164975	ENSG00000164975
chr11	74398840	74398841	Promoter (<=1kb)	11	74330318	74398473	68156	2	ENST00000298198	-368	ENSG00000165434	ENSG00000165434
chr10	13586828	13586829	Promoter (<=1kb)	10	13586927	13630868	43942	1	ENST00000378572	-98	ENSG00000165630	ENSG00000165630
chr14	73027236	73027237	Promoter (<=1kb)	14	72969452	73027212	57761	2	ENST00000556143	-25	ENSG00000165861	ENSG00000165861
chr11	47426524	47426525	Promoter (<=1kb)	11	47418769	47426473	7705	2	ENST00000619920	-52	ENSG00000165916	ENSG00000165916
chr16	46884223	46884224	Promoter (<=1kb)	16	46884378	46931297	46920	1	ENST00000340124	-154	ENSG00000166123	ENSG00000166123
chr10	102152248	102152249	Promoter (<=1kb)	10	102152176	102163871	11696	1	ENST00000405356	73	ENSG00000166197	ENSG00000166197
chr16	81181345	81181346	Promoter (<=1kb)	16	81170289	81181329	11041	2	ENST00000531391	-17	ENSG00000166473	ENSG00000166473
chr7	100081885	100081886	Promoter (<=1kb)	7	100069972	100081764	11793	2	ENST00000424697	-122	ENSG00000166526	ENSG00000166526
chr15	64163208	64163209	Promoter (<=1kb)	15	64155812	64163205	7394	2	ENST00000300026	-4	ENSG00000166794	ENSG00000166794
chr16	31094835	31094836	Promoter (<=1kb)	16	31090842	31094760	3919	2	ENST00000300851	-76	ENSG00000167397	ENSG00000167397
chr17	59209978	59209979	Promoter (<=1kb)	17	59210010	59215247	5238	1	ENST00000300917	-31	ENSG00000167447	ENSG00000167447
chr16	2148156	2148157	Promoter (<=1kb)	16	2148144	2153421	5278	1	ENST00000541451	13	ENSG00000167964	ENSG00000167964
chr16	2251641	2251642	Promoter (<=1kb)	16	2239395	2251614	12220	2	ENST00000301729	-28	ENSG00000167969	ENSG00000167969
chr11	61430095	61430096	Promoter (<=1kb)	11	61430105	61446697	16593	1	ENST00000542074	-9	ENSG00000167985	ENSG00000167985
chr11	74171143	74171144	Promoter (<=1kb)	11	74168233	74171172	2940	2	ENST00000542930	28	ENSG00000168014	ENSG00000168014
chr1	109984755	109984756	Promoter (<=1kb)	1	109984765	110023741	38977	1	ENST00000393614	-9	ENSG00000168710	ENSG00000168710
chr4	1856273	1856274	Promoter (<=1kb)	4	1811479	1856247	44769	2	ENST00000302787	-27	ENSG00000168924	ENSG00000168924
chr15	66386870	66386871	Promoter (<=1kb)	15	66386837	66444966	58130	1	ENST00000425818	34	ENSG00000169032	ENSG00000169032
chr5	178730713	178730714	Promoter (<=1kb)	5	178711592	178730702	19111	2	ENST00000335815	-12	ENSG00000169131	ENSG00000169131
chr16	28212170	28212171	Promoter (<=1kb)	16	28180941	28211920	30980	2	ENST00000566073	-251	ENSG00000169180	ENSG00000169180
chr5	11904533	11904534	Promoter (<=1kb)	5	10973189	11904043	930855	2	ENST00000504499	-491	ENSG00000169862	ENSG00000169862
chr6	144095687	144095688	Promoter (<=1kb)	6	144094881	144095573	693	2	ENST00000367569	-115	ENSG00000169976	ENSG00000169976
chr7	149195589	149195590	Promoter (<=1kb)	7	149195550	149224663	29114	1	ENST00000479907	40	ENSG00000170265	ENSG00000170265
chr12	52905157	52905158	Promoter (<=1kb)	12	52897194	52905072	7879	2	ENST00000293308	-86	ENSG00000170421	ENSG00000170421
chr12	56104302	56104303	Promoter (<=1kb)	12	56104319	56113861	9543	1	ENST00000303305	-16	ENSG00000170515	ENSG00000170515
chr2	48314404	48314405	Promoter (<=1kb)	2	48314637	48373328	58692	1	ENST00000413569	-232	ENSG00000170802	ENSG00000170802
chr8	124474662	124474663	Promoter (<=1kb)	8	124474738	124487914	13177	1	ENST00000303545	-75	ENSG00000170881	ENSG00000170881
chr2	46699000	46699001	Promoter (<=1kb)	2	46698952	46763129	64178	1	ENST00000306503	49	ENSG00000171150	ENSG00000171150
chr2	3558367	3558368	Promoter (<=1kb)	2	3550374	3558332	7959	2	ENST00000454734	-36	ENSG00000171865	ENSG00000171865
chr16	87951049	87951050	Promoter (<=1kb)	16	87951432	88018455	67024	1	ENST00000439677	-382	ENSG00000172530	ENSG00000172530
chr2	61177239	61177240	Promoter (<=1kb)	2	61177418	61187551	10134	1	ENST00000357022	-178	ENSG00000173209	ENSG00000173209
chr11	64270161	64270162	Promoter (<=1kb)	11	64270062	64288090	18029	1	ENST00000546139	100	ENSG00000173264	ENSG00000173264
chr20	20017241	20017242	Promoter (<=1kb)	20	20017310	20033629	16320	1	ENST00000310450	-68	ENSG00000173418	ENSG00000173418
chr11	64237677	64237678	Promoter (<=1kb)	11	64237536	64237901	366	1	ENST00000541681	142	ENSG00000173511	ENSG00000173511
chr11	66856328	66856329	Promoter (<=1kb)	11	66856647	66857790	1144	1	ENST00000531590	-318	ENSG00000173621	ENSG00000173621
chr1	109494005	109494006	Promoter (<=1kb)	1	109494052	109496272	2221	1	ENST00000393709	-46	ENSG00000174151	ENSG00000174151
chr12	48852191	48852192	Promoter (<=1kb)	12	48829764	48852163	22400	2	ENST00000308025	-29	ENSG00000174243	ENSG00000174243
chr1	204214174	204214175	Promoter (<=1kb)	1	204198160	204214092	15933	2	ENST00000308302	-83	ENSG00000174567	ENSG00000174567
chr3	184299139	184299140	Promoter (<=1kb)	3	184299198	184302692	3495	1	ENST00000417952	-58	ENSG00000175166	ENSG00000175166
chr17	58755859	58755860	Promoter (<=1kb)	17	58755869	58985176	229308	1	ENST00000308249	-9	ENSG00000175175	ENSG00000175175
chr11	73761236	73761237	Promoter (<=1kb)	11	73675638	73761137	85500	2	ENST00000310653	-100	ENSG00000175582	ENSG00000175582
chr8	95133599	95133600	Promoter (<=1kb)	8	95133804	95156684	22881	1	ENST00000315367	-204	ENSG00000175895	ENSG00000175895
chr15	84600922	84600923	Promoter (<=1kb)	15	84600986	84620649	19664	1	ENST00000540936	-63	ENSG00000176371	ENSG00000176371
chr8	86508784	86508785	Promoter (<=1kb)	8	86472350	86508780	36431	2	ENST00000406452	-5	ENSG00000176623	ENSG00000176623
chr5	178860048	178860049	Promoter (<=1kb)	5	178859953	178885028	25076	1	ENST00000322434	96	ENSG00000178338	ENSG00000178338
chr12	50111816	50111817	Promoter (<=1kb)	12	50111979	50120451	8473	1	ENST00000550487	-162	ENSG00000178449	ENSG00000178449
chr8	144078583	144078584	Promoter (<=1kb)	8	144078626	144080647	2022	1	ENST00000316052	-42	ENSG00000178896	ENSG00000178896
chr14	55271290	55271291	Promoter (<=1kb)	14	55271303	55353609	82307	1	ENST00000313833	-12	ENSG00000178974	ENSG00000178974
chr16	14975040	14975041	Promoter (<=1kb)	16	14975031	14998362	23332	1	ENST00000566426	10	ENSG00000179889	ENSG00000179889
chr11	46617308	46617309	Promoter (<=1kb)	11	46602861	46617227	14367	2	ENST00000326737	-82	ENSG00000180423	ENSG00000180423
chr8	143815104	143815105	Promoter (<=1kb)	8	143790926	143814968	24043	2	ENST00000377533	-137	ENSG00000180900	ENSG00000180900
chr17	57850140	57850141	Promoter (<=1kb)	17	57841004	57850056	9053	2	ENST00000579380	-85	ENSG00000181610	ENSG00000181610
chr11	73876890	73876891	Promoter (<=1kb)	11	73876155	73876901	747	2	ENST00000537581	10	ENSG00000181924	ENSG00000181924
chr21	46286350	46286351	Promoter (<=1kb)	21	46286355	46291930	5576	1	ENST00000468924	-4	ENSG00000182362	ENSG00000182362
chr12	55829702	55829703	Promoter (<=1kb)	12	55829745	55836244	6500	1	ENST00000478241	-42	ENSG00000182796	ENSG00000182796
chr14	105474131	105474132	Promoter (<=1kb)	14	105474150	105480170	6021	1	ENST00000329146	-18	ENSG00000182809	ENSG00000182809
chr3	32685188	32685189	Promoter (<=1kb)	3	32685220	32773616	88397	1	ENST00000435630	-31	ENSG00000182973	ENSG00000182973
chr3	129278723	129278724	Promoter (<=1kb)	3	129278828	129304751	25924	1	ENST00000509042	-104	ENSG00000183624	ENSG00000183624
chr11	72080578	72080579	Promoter (<=1kb)	11	72080566	72095565	15000	1	ENST00000535883	13	ENSG00000184154	ENSG00000184154
chr12	64404354	64404355	Promoter (<=1kb)	12	64404350	64451127	46778	1	ENST00000332707	5	ENSG00000184575	ENSG00000184575
chr8	144326884	144326885	Promoter (<=1kb)	8	144314584	144326910	12327	2	ENST00000528718	25	ENSG00000185000	ENSG00000185000
chr2	112275438	112275439	Promoter (<=1kb)	2	112275594	112340059	64466	1	ENST00000409871	-155	ENSG00000188177	ENSG00000188177
chr20	20712814	20712815	Promoter (<=1kb)	20	20392767	20712488	319722	2	ENST00000202677	-327	ENSG00000188559	ENSG00000188559
chr6	143450733	143450734	Promoter (<=1kb)	6	143444557	143450673	6117	2	ENST00000367593	-61	ENSG00000189007	ENSG00000189007
chr12	109093577	109093578	Promoter (<=1kb)	12	109092255	109093631	1377	2	ENST00000536720	53	ENSG00000189046	ENSG00000189046
chr16	11636548	11636549	Promoter (<=1kb)	16	11556557	11636381	79825	2	ENST00000574848	-168	ENSG00000189067	ENSG00000189067
chr12	45728996	45728997	Promoter (<=1kb)	12	45729665	45908040	178376	1	ENST00000334344	-668	ENSG00000189079	ENSG00000189079
chr4	83013012	83013013	Promoter (<=1kb)	4	82927777	83012926	85150	2	ENST00000505397	-87	ENSG00000189308	ENSG00000189308
chr7	4973934	4973935	Promoter (<=1kb)	7	4973988	4986591	12604	1	ENST00000493407	-53	ENSG00000196204	ENSG00000196204
chr1	207321564	207321565	Promoter (<=1kb)	1	207321532	207340766	19235	1	ENST00000367063	33	ENSG00000196352	ENSG00000196352
chr15	90352259	90352260	Promoter (<=1kb)	15	90352245	90362847	10603	1	ENST00000354377	15	ENSG00000196391	ENSG00000196391
chr1	153566780	153566781	Promoter (<=1kb)	1	153561343	153566755	5413	2	ENST00000368709	-26	ENSG00000196754	ENSG00000196754
chr12	53451937	53451938	Promoter (<=1kb)	12	53452102	53479826	27725	1	ENST00000359282	-164	ENSG00000197111	ENSG00000197111
chr7	151028752	151028753	Promoter (<=1kb)	7	151028657	151033060	4404	1	ENST00000469410	96	ENSG00000197150	ENSG00000197150
chr16	30585777	30585778	Promoter (<=1kb)	16	30580656	30585771	5116	2	ENST00000395216	-7	ENSG00000197162	ENSG00000197162
chr17	67366684	67366685	Promoter (<=1kb)	17	67337916	67366627	28712	2	ENST00000356126	-58	ENSG00000197170	ENSG00000197170
chr8	94474966	94474967	Promoter (<=1kb)	8	94407522	94475054	67533	2	ENST00000518998	87	ENSG00000197275	ENSG00000197275
chr1	114511252	114511253	Promoter (<=1kb)	1	114397621	114511160	113540	2	ENST00000450349	-93	ENSG00000197323	ENSG00000197323
chr20	45972497	45972498	Promoter (<=1kb)	20	45948653	45972172	23520	2	ENST00000322927	-326	ENSG00000198026	ENSG00000198026
chr2	190319895	190319896	Promoter (<=1kb)	2	190203921	190319890	115970	2	ENST00000392332	-6	ENSG00000198130	ENSG00000198130
chr1	117367478	117367479	Promoter (<=1kb)	1	117367449	117528872	161424	1	ENST00000356554	30	ENSG00000198162	ENSG00000198162
chr8	144755495	144755496	Promoter (<=1kb)	8	144720907	144755486	34580	2	ENST00000524394	-10	ENSG00000198169	ENSG00000198169
chr17	28719618	28719619	Promoter (<=1kb)	17	28719393	28724359	4967	1	ENST00000422514	226	ENSG00000198242	ENSG00000198242
chr2	65432699	65432700	Promoter (<=1kb)	2	65334629	65432637	98009	2	ENST00000440972	-63	ENSG00000198369	ENSG00000198369
chr3	131381677	131381678	Promoter (<=1kb)	3	131381671	131388830	7160	1	ENST00000537561	7	ENSG00000198585	ENSG00000198585
chr1	204516443	204516444	Promoter (<=1kb)	1	204516451	204546832	30382	1	ENST00000470908	-7	ENSG00000198625	ENSG00000198625
chr12	88142230	88142231	Promoter (<=1kb)	12	88049020	88142216	93197	2	ENST00000552810	-15	ENSG00000198707	ENSG00000198707
chr14	77098129	77098130	Promoter (<=1kb)	14	77098126	77113566	15441	1	ENST00000555437	4	ENSG00000198894	ENSG00000198894
chr15	90994715	90994716	Promoter (<=1kb)	15	90981886	90994602	12717	2	ENST00000555791	-114	ENSG00000198901	ENSG00000198901
chr17	8173542	8173543	Promoter (<=1kb)	17	8173454	8173587	134	2	ENST00000363593	44	ENSG00000200463	ENSG00000200463
chr12	120293170	120293171	Promoter (<=1kb)	12	120293097	120293237	141	2	ENST00000363925	66	ENSG00000200795	ENSG00000200795
chr1	210374238	210374239	Promoter (<=1kb)	1	210374154	210374267	114	2	ENST00000364102	28	ENSG00000200972	ENSG00000200972
chr1	146052201	146052202	Promoter (<=1kb)	1	146052081	146052244	164	2	ENST00000364688	42	ENSG00000201558	ENSG00000201558
chr5	140718970	140718971	Promoter (<=1kb)	5	140718925	140719013	89	1	ENST00000365241	46	ENSG00000202111	ENSG00000202111
chr8	143739410	143739411	Promoter (<=1kb)	8	143739396	143742135	2740	1	ENST00000534398	15	ENSG00000203499	ENSG00000203499
chr1	150561451	150561452	Promoter (<=1kb)	1	150561004	150561493	490	2	ENST00000369035	41	ENSG00000203804	ENSG00000203804
chr17	75905024	75905025	Promoter (<=1kb)	17	75904244	75905093	850	2	ENST00000410030	68	ENSG00000204316	ENSG00000204316
chr7	98252197	98252198	Promoter (<=1kb)	7	98245035	98252206	7172	2	ENST00000415086	8	ENSG00000205356	ENSG00000205356
chr3	123585204	123585205	Promoter (<=1kb)	3	123491554	123585185	93632	2	ENST00000383657	-20	ENSG00000206527	ENSG00000206527
chr1	16514263	16514264	Promoter (<=1kb)	1	16514122	16514285	164	2	ENST00000383925	21	ENSG00000206652	ENSG00000206652
chr1	144412626	144412627	Promoter (<=1kb)	1	144412576	144412740	165	1	ENST00000384476	51	ENSG00000207205	ENSG00000207205
chr1	145918989	145918990	Promoter (<=1kb)	1	145919013	145920200	1188	1	ENST00000604273	-23	ENSG00000211451	ENSG00000211451
chr17	58352262	58352263	Promoter (<=1kb)	17	58345178	58352202	7025	2	ENST00000225504	-61	ENSG00000213246	ENSG00000213246
chr1	114716816	114716817	Promoter (<=1kb)	1	114704469	114716894	12426	2	ENST00000369535	77	ENSG00000213281	ENSG00000213281
chr6	30908003	30908004	Promoter (<=1kb)	6	30908184	30914106	5923	1	ENST00000259895	-180	ENSG00000213780	ENSG00000213780
chr2	54723610	54723611	Promoter (<=1kb)	2	54723665	54816862	93198	1	ENST00000491655	-54	ENSG00000214595	ENSG00000214595
chr1	202860974	202860975	Promoter (<=1kb)	1	202851828	202861608	9781	2	ENST00000443294	633	ENSG00000214796	ENSG00000214796
chr1	16608470	16608471	Promoter (<=1kb)	1	16593562	16608650	15089	2	ENST00000420513	179	ENSG00000219481	ENSG00000219481
chr9	35080042	35080043	Promoter (<=1kb)	9	35073838	35080016	6179	2	ENST00000378643	-27	ENSG00000221829	ENSG00000221829
chr21	41679145	41679146	Promoter (<=1kb)	21	41679181	41697336	18156	1	ENST00000413718	-35	ENSG00000227702	ENSG00000227702
chr1	202810919	202810920	Promoter (<=1kb)	1	202810954	202812156	1203	1	ENST00000553157	-34	ENSG00000228288	ENSG00000228288
chr17	66676576	66676577	Promoter (<=1kb)	17	66676372	66677404	1033	1	ENST00000457168	205	ENSG00000229330	ENSG00000229330
chr20	31573071	31573072	Promoter (<=1kb)	20	31567707	31573263	5557	2	ENST00000412178	191	ENSG00000230613	ENSG00000230613
chr16	83807973	83807974	Promoter (<=1kb)	16	83807989	83818484	10496	1	ENST00000570259	-15	ENSG00000230989	ENSG00000230989
chr20	23358245	23358246	Promoter (<=1kb)	20	23356795	23358116	1322	2	ENST00000452395	-130	ENSG00000232645	ENSG00000232645
chr6	106360576	106360577	Promoter (<=1kb)	6	106358566	106359717	1152	2	ENST00000449180	-860	ENSG00000233941	ENSG00000233941
chr21	40383073	40383074	Promoter (<=1kb)	21	40383083	40385358	2276	1	ENST00000422749	-9	ENSG00000235123	ENSG00000235123
chr1	113929561	113929562	Promoter (<=1kb)	1	113927635	113929492	1858	2	ENST00000426237	-70	ENSG00000235527	ENSG00000235527
chr12	132887758	132887759	Promoter (<=1kb)	12	132887842	132888583	742	1	ENST00000424075	-83	ENSG00000236617	ENSG00000236617
chr20	50166211	50166212	Promoter (<=1kb)	20	50163464	50166102	2639	2	ENST00000435301	-110	ENSG00000237595	ENSG00000237595
chr6	33391502	33391503	Promoter (<=1kb)	6	33391536	33409924	18389	1	ENST00000428849	-33	ENSG00000237649	ENSG00000237649
chr9	95426866	95426867	Promoter (<=1kb)	9	95414834	95426796	11963	2	ENST00000433644	-71	ENSG00000237857	ENSG00000237857
chr13	40921802	40921803	Promoter (<=1kb)	13	40911887	40921774	9888	2	ENST00000304932	-29	ENSG00000239827	ENSG00000239827
chr7	97972344	97972345	Promoter (<=1kb)	7	97969005	97972254	3250	2	ENST00000453589	-91	ENSG00000243554	ENSG00000243554
chr1	145892172	145892173	Promoter (<=1kb)	1	145892847	145893483	637	1	ENST00000415065	-674	ENSG00000244619	ENSG00000244619
chr8	66428996	66428997	Promoter (<=1kb)	8	66419589	66428977	9389	2	ENST00000499642	-20	ENSG00000246145	ENSG00000246145
chr8	116324906	116324907	Promoter (<=1kb)	8	115950511	116325059	374549	2	ENST00000505156	152	ENSG00000249917	ENSG00000249917
chr8	143281746	143281747	Promoter (<=1kb)	8	143280828	143281690	863	2	ENST00000518073	-57	ENSG00000253716	ENSG00000253716
chr8	134832604	134832605	Promoter (<=1kb)	8	134832747	134834482	1736	1	ENST00000521444	-142	ENSG00000254028	ENSG00000254028
chr8	126558042	126558043	Promoter (<=1kb)	8	126557895	126676413	118519	1	ENST00000520512	148	ENSG00000254286	ENSG00000254286
chr11	118689953	118689954	Promoter (<=1kb)	11	118688039	118690600	2562	2	ENST00000531328	646	ENSG00000255239	ENSG00000255239
chr17	64497052	64497053	Promoter (<=1kb)	17	64477785	64497036	19252	2	ENST00000539111	-17	ENSG00000256525	ENSG00000256525
chr7	39949459	39949460	Promoter (<=1kb)	7	39947522	39949755	2234	2	ENST00000569710	295	ENSG00000259826	ENSG00000259826
chr16	84119523	84119524	Promoter (<=1kb)	16	84119293	84121153	1861	1	ENST00000563242	231	ENSG00000260410	ENSG00000260410
chr16	87493186	87493187	Promoter (<=1kb)	16	87493274	87497166	3893	1	ENST00000565824	-87	ENSG00000260750	ENSG00000260750
chr15	55408467	55408468	Promoter (<=1kb)	15	55355250	55408510	53261	2	ENST00000310958	42	ENSG00000260916	ENSG00000260916
chr8	94639085	94639086	Promoter (<=1kb)	8	94637285	94639467	2183	2	ENST00000562760	381	ENSG00000261437	ENSG00000261437
chr16	68237780	68237781	Promoter (<=1kb)	16	68236845	68237667	823	2	ENST00000564147	-114	ENSG00000261469	ENSG00000261469
chr17	75784660	75784661	Promoter (<=1kb)	17	75784521	75784607	87	2	ENST00000579134	-54	ENSG00000263565	ENSG00000263565
chr1	150010850	150010851	Promoter (<=1kb)	1	149937812	150010676	72865	2	ENST00000581312	-175	ENSG00000264522	ENSG00000264522
chr1	120176506	120176507	Promoter (<=1kb)	1	120150898	120176515	25618	2	ENST00000578049	8	ENSG00000265808	ENSG00000265808
chr19	19776538	19776539	Promoter (<=1kb)	19	19776602	19834927	58326	1	ENST00000591884	-63	ENSG00000267419	ENSG00000267419
chr4	152536277	152536278	Promoter (<=1kb)	4	152536264	152539263	3000	1	ENST00000604157	14	ENSG00000268471	ENSG00000268471
chr1	109100122	109100123	Promoter (<=1kb)	1	109100193	109100619	427	1	ENST00000602755	-70	ENSG00000270066	ENSG00000270066
chr1	145465682	145465683	Promoter (<=1kb)	1	145465617	145465780	164	2	ENST00000605806	97	ENSG00000270722	ENSG00000270722
chr1	145958021	145958022	Promoter (<=1kb)	1	145933423	145958001	24579	2	ENST00000604000	-21	ENSG00000271601	ENSG00000271601
chr2	55617822	55617823	Promoter (<=1kb)	2	55617909	55618373	465	1	ENST00000608113	-86	ENSG00000272606	ENSG00000272606
chr1	146376976	146376977	Promoter (<=1kb)	1	146376807	146376970	164	1	ENST00000615842	170	ENSG00000273768	ENSG00000273768
chr1	148522761	148522762	Promoter (<=1kb)	1	148522601	148522765	165	1	ENST00000622285	161	ENSG00000274210	ENSG00000274210
chr1	28648639	28648640	Promoter (<=1kb)	1	28648600	28648733	134	1	ENST00000387069	40	ENSG00000274978	ENSG00000274978
chr13	19863755	19863756	Promoter (<=1kb)	13	19863858	19865048	1191	1	ENST00000620617	-102	ENSG00000275964	ENSG00000275964
chr1	145281265	145281266	Promoter (<=1kb)	1	145281116	145281462	347	1	ENST00000618589	150	ENSG00000276216	ENSG00000276216
chr16	29595558	29595559	Promoter (<=1kb)	16	29595130	29596137	1008	2	ENST00000623486	578	ENSG00000279583	ENSG00000279583
chr8	101494095	101494096	Promoter (1-2kb)	8	101492758	101666893	174136	1	ENST00000395927	1338	ENSG00000083307	ENSG00000083307
chr16	4768732	4768733	Promoter (1-2kb)	16	4765902	4767624	1723	2	ENST00000585977	-1109	ENSG00000103199	ENSG00000103199
chr9	35604196	35604197	Promoter (1-2kb)	9	35605305	35610032	4728	1	ENST00000620767	-1108	ENSG00000107140	ENSG00000107140
chr19	18279643	18279644	Promoter (1-2kb)	19	18280019	18280929	911	2	ENST00000600972	1285	ENSG00000130522	ENSG00000130522
chr17	75723578	75723579	Promoter (1-2kb)	17	75724696	75757818	33123	1	ENST00000449880	-1117	ENSG00000132470	ENSG00000132470
chr12	56126338	56126339	Promoter (1-2kb)	12	56128056	56144671	16616	1	ENST00000394048	-1717	ENSG00000139641	ENSG00000139641
chr1	109263716	109263717	Promoter (1-2kb)	1	109265269	109266439	1171	1	ENST00000459940	-1552	ENSG00000143126	ENSG00000143126
chr1	155001223	155001224	Promoter (1-2kb)	1	155002630	155018522	15893	1	ENST00000417934	-1406	ENSG00000160685	ENSG00000160685
chr7	1559129	1559130	Promoter (1-2kb)	7	1549898	1560821	10924	2	ENST00000421923	1691	ENSG00000164855	ENSG00000164855
chr9	137025888	137025889	Promoter (1-2kb)	9	137027464	137036782	9319	1	ENST00000314330	-1575	ENSG00000180539	ENSG00000180539
chr10	74743534	74743535	Promoter (1-2kb)	10	74744386	74744707	322	2	ENST00000454758	1172	ENSG00000213525	ENSG00000213525
chr20	57326799	57326800	Promoter (1-2kb)	20	57328546	57328696	151	1	ENST00000455840	-1746	ENSG00000231005	ENSG00000231005
chr1	201114254	201114255	Promoter (1-2kb)	1	201113953	201115372	1420	2	ENST00000458416	1117	ENSG00000232237	ENSG00000232237
chr2	73983873	73983874	Promoter (1-2kb)	2	73985132	73986343	1212	1	ENST00000441217	-1258	ENSG00000235499	ENSG00000235499
chr20	47990080	47990081	Promoter (1-2kb)	20	47980488	47988744	8257	2	ENST00000428999	-1337	ENSG00000237423	ENSG00000237423
chr14	76785002	76785003	Promoter (1-2kb)	14	76782135	76786154	4020	2	ENST00000554058	1151	ENSG00000258301	ENSG00000258301
chr16	84851494	84851495	Promoter (1-2kb)	16	84852968	84853067	100	1	ENST00000584136	-1473	ENSG00000265249	ENSG00000265249
chr17	59786666	59786667	Promoter (1-2kb)	17	59784813	59785035	223	1	ENST00000590850	1854	ENSG00000267637	ENSG00000267637
chr17	61356916	61356917	Promoter (1-2kb)	17	61354763	61355155	393	2	ENST00000614751	-1762	ENSG00000273982	ENSG00000273982
chr12	52945596	52945597	Promoter (1-2kb)	12	52946614	52947125	512	2	ENST00000619952	1528	ENSG00000278185	ENSG00000278185
chr16	67521226	67521227	Promoter (2-3kb)	16	67518418	67538471	20054	1	ENST00000562116	2809	ENSG00000039523	ENSG00000039523
chr9	122261650	122261651	Promoter (2-3kb)	9	122264603	122323461	58859	1	ENST00000297908	-2952	ENSG00000148187	ENSG00000148187
chr11	46363721	46363722	Promoter (2-3kb)	11	46361607	46368007	6401	1	ENST00000534215	2115	ENSG00000149091	ENSG00000149091
chr11	76788859	76788860	Promoter (2-3kb)	11	76791752	76798144	6393	1	ENST00000527881	-2892	ENSG00000182704	ENSG00000182704
chr14	105481034	105481035	Promoter (2-3kb)	14	105478592	105479293	702	1	ENST00000551738	2443	ENSG00000182809	ENSG00000182809
chr20	50624788	50624789	Promoter (2-3kb)	20	50622189	50622299	111	2	ENST00000613599	-2490	ENSG00000278453	ENSG00000278453

## Sheet: Supplementary Table 4
MCF7: TBX2 ChIP peaks containing Sp1 motif (hg38)					Consensus: RGGGGCGGGGCYDVV
Chrom	Start	End	annotation	geneChr	geneStart	geneEnd	geneLength	geneStrand	transcriptId	distanceToTSS	geneName	geneId
chr16	22190572	22190573	3' UTR	16	22206282	22288732	82451	1	ENST00000263026	-15709	ENSG00000103319	ENSG00000103319
chr3	12810267	12810268	3' UTR	3	12807133	12810153	3021	1	ENST00000466558	3135	ENSG00000144712	ENSG00000144712
chr20	48621103	48621104	Distal Intergenic	20	48642113	48642738	626	2	ENST00000496915	21634	ENSG00000124126	ENSG00000124126
chr14	37583874	37583875	Distal Intergenic	14	37591093	37594262	3170	2	ENST00000545425	10387	ENSG00000129514	ENSG00000129514
chr8	140464503	140464504	Distal Intergenic	8	139730343	140458579	728237	2	ENST00000389328	-5925	ENSG00000167632	ENSG00000167632
chr1	116139254	116139255	Distal Intergenic	1	116123873	116128247	4375	1	ENST00000464946	15382	ENSG00000173212	ENSG00000173212
chr11	73779528	73779529	Distal Intergenic	11	73787316	73864611	77296	1	ENST00000310614	-7787	ENSG00000175581	ENSG00000175581
chr7	1170060	1170061	Distal Intergenic	7	1160026	1160759	734	2	ENST00000478137	-9302	ENSG00000178381	ENSG00000178381
chr6	34224011	34224012	Distal Intergenic	6	34219439	34220066	628	1	ENST00000399027	4573	ENSG00000214810	ENSG00000214810
chr6	53359521	53359522	Distal Intergenic	6	53354715	53355065	351	1	ENST00000406329	4807	ENSG00000219863	ENSG00000219863
chr2	61764407	61764408	Distal Intergenic	2	61803143	61803388	246	1	ENST00000416921	-38735	ENSG00000227361	ENSG00000227361
chr20	62624032	62624033	Distal Intergenic	20	62633772	62635862	2091	1	ENST00000418953	-9739	ENSG00000229882	ENSG00000229882
chr5	138492180	138492181	Distal Intergenic	5	138473744	138474361	618	1	ENST00000469948	18437	ENSG00000241458	ENSG00000241458
chr8	102810846	102810847	Distal Intergenic	8	102806822	102809971	3150	1	ENST00000517910	4025	ENSG00000253669	ENSG00000253669
chr15	85168818	85168819	Distal Intergenic	15	85178628	85178806	179	2	ENST00000561005	9987	ENSG00000259270	ENSG00000259270
chr2	94208942	94208943	Distal Intergenic	2	94582873	94585473	2601	2	ENST00000562856	376530	ENSG00000261522	ENSG00000261522
chr12	54214838	54214839	Distal Intergenic	12	54231397	54231476	80	2	ENST00000577868	16637	ENSG00000265371	ENSG00000265371
chr12	52148621	52148622	Distal Intergenic	12	52113925	52114012	88	1	ENST00000578580	34697	ENSG00000265804	ENSG00000265804
chr9	126722584	126722585	Distal Intergenic	9	126718243	126718333	91	2	ENST00000579759	-4252	ENSG00000266403	ENSG00000266403
chr21	6372139	6372140	Distal Intergenic	21	6365955	6366055	101	1	ENST00000615262	6185	ENSG00000276902	ENSG00000276902
chr1	146387477	146387478	Distal Intergenic	1	146377104	146377184	81	2	ENST00000622738	-10294	ENSG00000277573	ENSG00000277573
chr1	144546523	144546524	Distal Intergenic	1	144551779	144551943	165	2	ENST00000617626	5419	ENSG00000278099	ENSG00000278099
chr17	48025365	48025366	Downstream (<1kb)	17	48026171	48028560	2390	2	ENST00000585182	3194	ENSG00000005243	ENSG00000005243
chr3	9500710	9500711	Exon (ENST00000287585/ENSG00000156959, exon 1 of 4)	3	9475050	9475659	610	1	ENST00000466826	25661	ENSG00000168137	ENSG00000168137
chr12	121839661	121839662	Exon (ENST00000289004/ENSG00000158104, exon 1 of 14)	12	121846862	121849791	2930	2	ENST00000543869	10129	ENSG00000158104	ENSG00000158104
chr8	47826749	47826750	Exon (ENST00000314191/ENSG00000253729, exon 24 of 86)	8	47805079	47805179	101	2	ENST00000384719	-21571	ENSG00000207450	ENSG00000207450
chr7	43986217	43986218	Exon (ENST00000420754/ENSG00000239556, exon 2 of 6)	7	43984994	43990207	5214	2	ENST00000420754	3989	ENSG00000239556	ENSG00000239556
chr1	201309682	201309683	Intron (ENST00000263946/ENSG00000081277, intron 2 of 14)	1	201316192	201320172	3981	1	ENST00000475988	-6509	ENSG00000081277	ENSG00000081277
chr16	87461610	87461611	Intron (ENST00000268616/ENSG00000140948, intron 1 of 12)	16	87467138	87467654	517	1	ENST00000610567	-5527	ENSG00000276393	ENSG00000276393
chr9	136539850	136539851	Intron (ENST00000277541/ENSG00000148400, intron 2 of 33)	9	136542881	136543835	955	1	ENST00000439501	-3030	ENSG00000227512	ENSG00000227512
chr2	201613090	201613091	Intron (ENST00000286195/ENSG00000155754, intron 1 of 14)	2	201487525	201619154	131630	2	ENST00000439802	6063	ENSG00000155754	ENSG00000155754
chr10	132163660	132163661	Intron (ENST00000298622/ENSG00000188385, intron 19 of 23)	10	132143716	132184809	41094	1	ENST00000477275	19945	ENSG00000188385	ENSG00000188385
chr1	174987182	174987183	Intron (ENST00000325589/ENSG00000152061, intron 9 of 10)	1	174996524	174996629	106	1	ENST00000516743	-9341	ENSG00000252552	ENSG00000252552
chr7	4745120	4745121	Intron (ENST00000328914/ENSG00000164916, intron 2 of 8)	7	4740859	4755051	14193	1	ENST00000460979	4262	ENSG00000164916	ENSG00000164916
chr20	47725518	47725519	Intron (ENST00000359930/ENSG00000196562, intron 3 of 20)	20	47706513	47736943	30431	2	ENST00000478766	11424	ENSG00000196562	ENSG00000196562
chr20	51456670	51456671	Intron (ENST00000371564/ENSG00000101096, intron 5 of 10)	20	51452905	51452977	73	2	ENST00000582236	-3694	ENSG00000266761	ENSG00000266761
chr20	36436359	36436360	Intron (ENST00000373913/ENSG00000080845, intron 4 of 12)	20	36461338	36528637	67300	1	ENST00000475894	-24978	ENSG00000080845	ENSG00000080845
chr3	4868660	4868661	Intron (ENST00000449914/ENSG00000235978, intron 1 of 3)	3	4814294	4856755	42462	2	ENST00000465436	-11906	ENSG00000235978	ENSG00000235978
chr7	1455451	1455452	Intron (ENST00000472100/ENSG00000164877, intron 1 of 15)	7	1428619	1459365	30747	2	ENST00000472100	3913	ENSG00000164877	ENSG00000164877
chr9	137311610	137311611	Intron (ENST00000491734/ENSG00000187609, intron 13 of 14)	9	137300482	137302251	1770	2	ENST00000356628	-9360	ENSG00000198435	ENSG00000198435
chr3	64533809	64533810	Intron (ENST00000498707/ENSG00000163638, intron 37 of 39)	3	64516915	64539217	22303	2	ENST00000467257	5407	ENSG00000163638	ENSG00000163638
chr11	69654745	69654746	Intron (ENST00000542515/ENSG00000149716, intron 1 of 2)	11	69653076	69658430	5355	2	ENST00000542515	3684	ENSG00000149716	ENSG00000149716
chr14	100214705	100214706	Intron (ENST00000554537/ENSG00000258982, intron 1 of 1)	14	100238298	100239346	1049	1	ENST00000554371	-23592	ENSG00000100811	ENSG00000100811
chr17	68759995	68759996	Intron (ENST00000587999/ENSG00000267659, intron 2 of 2)	17	68766473	68766559	87	2	ENST00000582790	6563	ENSG00000263690	ENSG00000263690
chr7	92134523	92134524	Promoter (<=1kb)	7	92112151	92134530	22380	2	ENST00000003100	6	ENSG00000001630	ENSG00000001630
chr7	87345616	87345617	Promoter (<=1kb)	7	87345681	87399481	53801	1	ENST00000419147	-64	ENSG00000005469	ENSG00000005469
chr7	98401242	98401243	Promoter (<=1kb)	7	98308304	98401068	92765	2	ENST00000462558	-175	ENSG00000006453	ENSG00000006453
chr16	1612284	1612285	Promoter (<=1kb)	16	1612325	1677908	65584	1	ENST00000397412	-40	ENSG00000007545	ENSG00000007545
chr1	114758042	114758043	Promoter (<=1kb)	1	114716914	114758050	41137	2	ENST00000610726	7	ENSG00000009307	ENSG00000009307
chr6	111483824	111483825	Promoter (<=1kb)	6	111299052	111483715	184664	2	ENST00000435970	-110	ENSG00000009413	ENSG00000009413
chr14	93207180	93207181	Promoter (<=1kb)	14	93207241	93218557	11317	1	ENST00000554232	-60	ENSG00000012963	ENSG00000012963
chr7	151341725	151341726	Promoter (<=1kb)	7	151341711	151378449	36739	1	ENST00000568733	15	ENSG00000013374	ENSG00000013374
chr8	143541472	143541473	Promoter (<=1kb)	8	143437655	143541453	103799	2	ENST00000262577	-20	ENSG00000014164	ENSG00000014164
chr20	56468599	56468600	Promoter (<=1kb)	20	56468591	56519449	50859	1	ENST00000357348	9	ENSG00000022277	ENSG00000022277
chr20	44960472	44960473	Promoter (<=1kb)	20	44942130	44960486	18357	2	ENST00000372813	13	ENSG00000025772	ENSG00000025772
chr2	58046657	58046658	Promoter (<=1kb)	2	58046642	58159920	113279	1	ENST00000412104	16	ENSG00000028116	ENSG00000028116
chr6	136289951	136289952	Promoter (<=1kb)	6	136256863	136289851	32989	2	ENST00000531224	-101	ENSG00000029363	ENSG00000029363
chr2	70302104	70302105	Promoter (<=1kb)	2	70295975	70302090	6116	2	ENST00000037869	-15	ENSG00000035141	ENSG00000035141
chr10	73997904	73997905	Promoter (<=1kb)	10	73998114	74118048	119935	1	ENST00000624354	-209	ENSG00000035403	ENSG00000035403
chr16	71723975	71723976	Promoter (<=1kb)	16	71648170	71723882	75713	2	ENST00000567016	-94	ENSG00000040199	ENSG00000040199
chr12	51391734	51391735	Promoter (<=1kb)	12	51391736	51462892	71157	1	ENST00000547697	-1	ENSG00000050438	ENSG00000050438
chr16	75251715	75251716	Promoter (<=1kb)	16	75229030	75251609	22580	2	ENST00000162330	-107	ENSG00000050820	ENSG00000050820
chr17	78840894	78840895	Promoter (<=1kb)	17	78796883	78840887	44005	2	ENST00000312010	-8	ENSG00000055483	ENSG00000055483
chr10	5813549	5813550	Promoter (<=1kb)	10	5765223	5813549	48327	2	ENST00000380191	-1	ENSG00000057608	ENSG00000057608
chr16	2911823	2911824	Promoter (<=1kb)	16	2911937	2951208	39272	1	ENST00000253928	-113	ENSG00000059122	ENSG00000059122
chr17	60526162	60526163	Promoter (<=1kb)	17	60447746	60526132	78387	2	ENST00000589341	-31	ENSG00000062725	ENSG00000062725
chr12	53006237	53006238	Promoter (<=1kb)	12	53006282	53021758	15477	1	ENST00000551527	-44	ENSG00000063046	ENSG00000063046
chr3	123067043	123067044	Promoter (<=1kb)	3	123067062	123162104	95043	1	ENST00000489923	-18	ENSG00000065485	ENSG00000065485
chr10	1048945	1048946	Promoter (<=1kb)	10	1042677	1048935	6259	2	ENST00000482091	-11	ENSG00000067064	ENSG00000067064
chr15	73992324	73992325	Promoter (<=1kb)	15	73988654	73992318	3665	2	ENST00000566081	-7	ENSG00000067221	ENSG00000067221
chr15	72231301	72231302	Promoter (<=1kb)	15	72202533	72231225	28693	2	ENST00000569857	-77	ENSG00000067225	ENSG00000067225
chr15	72230355	72230356	Promoter (<=1kb)	15	72199629	72229722	30094	2	ENST00000568459	-634	ENSG00000067225	ENSG00000067225
chr17	60078695	60078696	Promoter (<=1kb)	17	60072221	60078912	6692	2	ENST00000593228	216	ENSG00000068097	ENSG00000068097
chr10	132537391	132537392	Promoter (<=1kb)	10	132537820	132783480	245661	1	ENST00000368594	-428	ENSG00000068383	ENSG00000068383
chr1	205750384	205750385	Promoter (<=1kb)	1	205712819	205750276	37458	2	ENST00000367142	-109	ENSG00000069275	ENSG00000069275
chr15	52179996	52179997	Promoter (<=1kb)	15	52122206	52180001	57796	2	ENST00000358784	4	ENSG00000069966	ENSG00000069966
chr9	105244449	105244450	Promoter (<=1kb)	9	105244622	105397346	152725	1	ENST00000374720	-172	ENSG00000070214	ENSG00000070214
chr7	97872462	97872463	Promoter (<=1kb)	7	97852146	97872467	20322	2	ENST00000422745	4	ENSG00000070669	ENSG00000070669
chr17	76586116	76586117	Promoter (<=1kb)	17	76565379	76586128	20750	2	ENST00000225276	11	ENSG00000070731	ENSG00000070731
chr5	150357613	150357614	Promoter (<=1kb)	5	150357639	150400307	42669	1	ENST00000377797	-25	ENSG00000070814	ENSG00000070814
chr6	170584725	170584726	Promoter (<=1kb)	6	170581748	170584692	2945	2	ENST00000614056	-34	ENSG00000071994	ENSG00000071994
chr17	75525554	75525555	Promoter (<=1kb)	17	75525726	75575208	49483	1	ENST00000167462	-171	ENSG00000073350	ENSG00000073350
chr7	87876327	87876328	Promoter (<=1kb)	7	87833568	87876349	42782	2	ENST00000341119	21	ENSG00000075303	ENSG00000075303
chr3	12556904	12556905	Promoter (<=1kb)	3	12557014	12583713	26700	1	ENST00000170447	-109	ENSG00000075975	ENSG00000075975
chr19	10335041	10335042	Promoter (<=1kb)	19	10333778	10334723	946	2	ENST00000592945	-319	ENSG00000076662	ENSG00000076662
chr11	76860860	76860861	Promoter (<=1kb)	11	76860867	77019767	158901	1	ENST00000534206	-6	ENSG00000078124	ENSG00000078124
chr7	100428729	100428730	Promoter (<=1kb)	7	100400853	100428679	27827	2	ENST00000398027	-51	ENSG00000078487	ENSG00000078487
chr12	71754786	71754787	Promoter (<=1kb)	12	71754874	71800285	45412	1	ENST00000261263	-87	ENSG00000080371	ENSG00000080371
chr3	98522988	98522989	Promoter (<=1kb)	3	98515483	98522985	7503	2	ENST00000394185	-4	ENSG00000080822	ENSG00000080822
chr1	113390361	113390362	Promoter (<=1kb)	1	113390749	113682434	291686	1	ENST00000369617	-387	ENSG00000081026	ENSG00000081026
chr3	124887470	124887471	Promoter (<=1kb)	3	124761948	124887297	125350	2	ENST00000296181	-174	ENSG00000082781	ENSG00000082781
chr9	86354524	86354525	Promoter (<=1kb)	9	86287733	86354454	66722	2	ENST00000375960	-71	ENSG00000083223	ENSG00000083223
chr1	108200364	108200365	Promoter (<=1kb)	1	108134036	108200358	66323	2	ENST00000565488	-7	ENSG00000085491	ENSG00000085491
chr8	86514419	86514420	Promoter (<=1kb)	8	86514427	86561498	47072	1	ENST00000517490	-7	ENSG00000085719	ENSG00000085719
chr15	80059534	80059535	Promoter (<=1kb)	15	80059568	80138392	78825	1	ENST00000613266	-33	ENSG00000086666	ENSG00000086666
chr17	44200177	44200178	Promoter (<=1kb)	17	44194240	44200113	5874	2	ENST00000593073	-65	ENSG00000087152	ENSG00000087152
chr17	63827452	63827453	Promoter (<=1kb)	17	63827453	63831203	3751	1	ENST00000582130	0	ENSG00000087191	ENSG00000087191
chr14	52552676	52552677	Promoter (<=1kb)	14	52439259	52552522	113264	2	ENST00000554399	-155	ENSG00000087301	ENSG00000087301
chr20	56629257	56629258	Promoter (<=1kb)	20	56629302	56639283	9982	1	ENST00000201031	-44	ENSG00000087510	ENSG00000087510
chr9	92115469	92115470	Promoter (<=1kb)	9	92059179	92115384	56206	2	ENST00000482632	-86	ENSG00000090054	ENSG00000090054
chr15	64989912	64989913	Promoter (<=1kb)	15	64982933	64989911	6979	2	ENST00000558339	-2	ENSG00000090487	ENSG00000090487
chr7	105522349	105522350	Promoter (<=1kb)	7	105439661	105522267	82607	2	ENST00000481939	-83	ENSG00000091127	ENSG00000091127
chr14	22957133	22957134	Promoter (<=1kb)	14	22946270	22957137	10868	2	ENST00000555986	3	ENSG00000092036	ENSG00000092036
chr1	172532981	172532982	Promoter (<=1kb)	1	172533118	172611831	78714	1	ENST00000616058	-136	ENSG00000094975	ENSG00000094975
chr9	98056586	98056587	Promoter (<=1kb)	9	98056739	98083075	26337	1	ENST00000210444	-152	ENSG00000095380	ENSG00000095380
chr10	95561506	95561507	Promoter (<=1kb)	10	95311773	95561414	249642	2	ENST00000306402	-93	ENSG00000095637	ENSG00000095637
chr6	44246419	44246420	Promoter (<=1kb)	6	44246166	44253888	7723	1	ENST00000620073	254	ENSG00000096384	ENSG00000096384
chr19	18097722	18097723	Promoter (<=1kb)	19	18097793	18151692	53900	1	ENST00000262811	-70	ENSG00000099308	ENSG00000099308
chr22	31753903	31753904	Promoter (<=1kb)	22	31753951	31907034	153084	1	ENST00000535622	-47	ENSG00000100150	ENSG00000100150
chr22	29883119	29883120	Promoter (<=1kb)	22	29883155	30027880	144726	1	ENST00000401950	-35	ENSG00000100330	ENSG00000100330
chr14	50116626	50116627	Promoter (<=1kb)	14	50109537	50116600	7064	2	ENST00000395859	-27	ENSG00000100483	ENSG00000100483
chr14	54509731	54509732	Promoter (<=1kb)	14	54509812	54538281	28470	1	ENST00000554791	-80	ENSG00000100532	ENSG00000100532
chr20	25585549	25585550	Promoter (<=1kb)	20	25452826	25585517	132692	2	ENST00000422516	-33	ENSG00000101004	ENSG00000101004
chr20	43666950	43666951	Promoter (<=1kb)	20	43667019	43716495	49477	1	ENST00000396863	-68	ENSG00000101057	ENSG00000101057
chr20	58981155	58981156	Promoter (<=1kb)	20	58981208	58995133	13926	1	ENST00000602795	-52	ENSG00000101158	ENSG00000101158
chr20	3768008	3768009	Promoter (<=1kb)	20	3753508	3767781	14274	2	ENST00000399672	-228	ENSG00000101220	ENSG00000101220
chr20	13995254	13995255	Promoter (<=1kb)	20	13849403	13995333	145931	2	ENST00000486903	78	ENSG00000101251	ENSG00000101251
chr20	32207859	32207860	Promoter (<=1kb)	20	32207880	32238667	30788	1	ENST00000375749	-20	ENSG00000101346	ENSG00000101346
chr16	72008633	72008634	Promoter (<=1kb)	16	72008588	72027664	19077	1	ENST00000572887	46	ENSG00000102967	ENSG00000102967
chr16	70801235	70801236	Promoter (<=1kb)	16	70687439	70801161	113723	2	ENST00000261776	-75	ENSG00000103043	ENSG00000103043
chr16	68234404	68234405	Promoter (<=1kb)	16	68232541	68234170	1630	2	ENST00000562738	-235	ENSG00000103067	ENSG00000103067
chr16	971054	971055	Promoter (<=1kb)	16	853634	970999	117366	2	ENST00000262301	-56	ENSG00000103227	ENSG00000103227
chr16	3401162	3401163	Promoter (<=1kb)	16	3401235	3405043	3809	1	ENST00000575752	-72	ENSG00000103343	ENSG00000103343
chr16	23557532	23557533	Promoter (<=1kb)	16	23522014	23557375	35362	2	ENST00000449606	-158	ENSG00000103356	ENSG00000103356
chr16	4476391	4476392	Promoter (<=1kb)	16	4476379	4510346	33968	1	ENST00000219700	13	ENSG00000103415	ENSG00000103415
chr16	14632830	14632831	Promoter (<=1kb)	16	14632815	14669236	36422	1	ENST00000261658	16	ENSG00000103429	ENSG00000103429
chr16	29811397	29811398	Promoter (<=1kb)	16	29811382	29812328	947	1	ENST00000568516	16	ENSG00000103495	ENSG00000103495
chr8	67064337	67064338	Promoter (<=1kb)	8	67064368	67196263	131896	1	ENST00000262210	-30	ENSG00000104218	ENSG00000104218
chr8	89757871	89757872	Promoter (<=1kb)	8	89757817	89762858	5042	1	ENST00000517696	55	ENSG00000104312	ENSG00000104312
chr8	108443547	108443548	Promoter (<=1kb)	8	108443601	108455902	12302	1	ENST00000524143	-53	ENSG00000104412	ENSG00000104412
chr8	78666027	78666028	Promoter (<=1kb)	8	78666047	78719765	53719	1	ENST00000263849	-19	ENSG00000104427	ENSG00000104427
chr8	102412830	102412831	Promoter (<=1kb)	8	102253012	102412841	159830	2	ENST00000520539	10	ENSG00000104517	ENSG00000104517
chr8	143617625	143617626	Promoter (<=1kb)	8	143612618	143617566	4949	2	ENST00000425753	-60	ENSG00000104522	ENSG00000104522
chr8	124998386	124998387	Promoter (<=1kb)	8	124998497	125022281	23785	1	ENST00000523430	-110	ENSG00000104549	ENSG00000104549
chr19	11339707	11339708	Promoter (<=1kb)	19	11322046	11339668	17623	2	ENST00000222120	-40	ENSG00000105514	ENSG00000105514
chr19	17859696	17859697	Promoter (<=1kb)	19	17859876	17863316	3441	1	ENST00000222247	-179	ENSG00000105640	ENSG00000105640
chr19	18204031	18204032	Promoter (<=1kb)	19	18202338	18204035	1698	2	ENST00000515410	3	ENSG00000105649	ENSG00000105649
chr19	18522351	18522352	Promoter (<=1kb)	19	18442663	18522127	79465	2	ENST00000262809	-225	ENSG00000105656	ENSG00000105656
chr7	32495473	32495474	Promoter (<=1kb)	7	32495489	32588721	93233	1	ENST00000318709	-15	ENSG00000105778	ENSG00000105778
chr7	100612411	100612412	Promoter (<=1kb)	7	100612430	100615373	2944	1	ENST00000379527	-18	ENSG00000106330	ENSG00000106330
chr7	100539071	100539072	Promoter (<=1kb)	7	100539211	100562874	23664	1	ENST00000430857	-139	ENSG00000106351	ENSG00000106351
chr7	7182532	7182533	Promoter (<=1kb)	7	7182547	7238334	55788	1	ENST00000419721	-14	ENSG00000106392	ENSG00000106392
chr10	102432604	102432605	Promoter (<=1kb)	10	102424031	102432584	8554	2	ENST00000477994	-21	ENSG00000107874	ENSG00000107874
chr17	29294311	29294312	Promoter (<=1kb)	17	29255836	29294118	38283	2	ENST00000225388	-194	ENSG00000108256	ENSG00000108256
chr17	59107050	59107051	Promoter (<=1kb)	17	58982651	59106921	124271	2	ENST00000393066	-130	ENSG00000108395	ENSG00000108395
chr17	47970925	47970926	Promoter (<=1kb)	17	47971008	47974409	3402	1	ENST00000579853	-82	ENSG00000108465	ENSG00000108465
chr17	63843004	63843005	Promoter (<=1kb)	17	63842466	63843065	600	2	ENST00000577990	60	ENSG00000108604	ENSG00000108604
chr17	55422134	55422135	Promoter (<=1kb)	17	55392613	55421992	29380	2	ENST00000262065	-143	ENSG00000108960	ENSG00000108960
chr17	28577010	28577011	Promoter (<=1kb)	17	28573115	28576948	3834	2	ENST00000395321	-63	ENSG00000109107	ENSG00000109107
chr11	47642643	47642644	Promoter (<=1kb)	11	47617316	47642623	25308	2	ENST00000302503	-21	ENSG00000109919	ENSG00000109919
chr11	64878687	64878688	Promoter (<=1kb)	11	64851642	64878719	27078	2	ENST00000320631	31	ENSG00000110047	ENSG00000110047
chr11	34916579	34916580	Promoter (<=1kb)	11	34916572	34995971	79400	1	ENST00000227868	8	ENSG00000110435	ENSG00000110435
chr11	47269541	47269542	Promoter (<=1kb)	11	47269672	47278198	8527	1	ENST00000428807	-130	ENSG00000110514	ENSG00000110514
chr11	47565599	47565600	Promoter (<=1kb)	11	47565599	47572119	6521	1	ENST00000326656	1	ENSG00000110536	ENSG00000110536
chr12	108731640	108731641	Promoter (<=1kb)	12	108645109	108731596	86488	2	ENST00000261401	-45	ENSG00000110880	ENSG00000110880
chr12	30754965	30754966	Promoter (<=1kb)	12	30716623	30754951	38329	2	ENST00000537108	-15	ENSG00000110888	ENSG00000110888
chr12	122527070	122527071	Promoter (<=1kb)	12	122505059	122527000	21942	2	ENST00000532695	-71	ENSG00000111011	ENSG00000111011
chr12	52949034	52949035	Promoter (<=1kb)	12	52948964	52952901	3938	1	ENST00000388835	71	ENSG00000111057	ENSG00000111057
chr12	55974024	55974025	Promoter (<=1kb)	12	55974011	55996683	22673	1	ENST00000360299	14	ENSG00000111540	ENSG00000111540
chr12	69239470	69239471	Promoter (<=1kb)	12	69239537	69274358	34822	1	ENST00000435070	-66	ENSG00000111605	ENSG00000111605
chr12	22544666	22544667	Promoter (<=1kb)	12	22478028	22544546	66519	2	ENST00000541310	-121	ENSG00000111731	ENSG00000111731
chr12	106774275	106774276	Promoter (<=1kb)	12	106774595	106889316	114722	1	ENST00000392837	-319	ENSG00000111785	ENSG00000111785
chr6	42984409	42984410	Promoter (<=1kb)	6	42984499	43012342	27844	1	ENST00000485511	-89	ENSG00000112640	ENSG00000112640
chr5	180494268	180494269	Promoter (<=1kb)	5	180494412	180495755	1344	1	ENST00000510148	-143	ENSG00000113300	ENSG00000113300
chr3	141738134	141738135	Promoter (<=1kb)	3	141738204	141747560	9357	1	ENST00000273480	-69	ENSG00000114125	ENSG00000114125
chr3	142448089	142448090	Promoter (<=1kb)	3	142306607	142448062	141456	2	ENST00000264951	-28	ENSG00000114127	ENSG00000114127
chr3	108222565	108222566	Promoter (<=1kb)	3	108160812	108222570	61759	2	ENST00000264538	4	ENSG00000114446	ENSG00000114446
chr2	113756681	113756682	Promoter (<=1kb)	2	113714353	113756693	42341	2	ENST00000409106	11	ENSG00000115084	ENSG00000115084
chr2	27370449	27370450	Promoter (<=1kb)	2	27364352	27370457	6106	2	ENST00000616081	7	ENSG00000115211	ENSG00000115211
chr2	32357081	32357082	Promoter (<=1kb)	2	32357028	32618899	261872	1	ENST00000421745	54	ENSG00000115760	ENSG00000115760
chr2	36966681	36966682	Promoter (<=1kb)	2	36843640	36966472	122833	2	ENST00000263918	-210	ENSG00000115808	ENSG00000115808
chr1	180154876	180154877	Promoter (<=1kb)	1	180154870	180189674	34805	1	ENST00000392029	7	ENSG00000116260	ENSG00000116260
chr1	156054764	156054765	Promoter (<=1kb)	1	156054752	156058510	3759	1	ENST00000368305	13	ENSG00000116586	ENSG00000116586
chr1	150269066	150269067	Promoter (<=1kb)	1	150266645	150269023	2379	2	ENST00000236017	-44	ENSG00000117362	ENSG00000117362
chr1	200670018	200670019	Promoter (<=1kb)	1	200644039	200669969	25931	2	ENST00000331314	-50	ENSG00000118197	ENSG00000118197
chr18	3262169	3262170	Promoter (<=1kb)	18	3262417	3278284	15868	1	ENST00000581193	-247	ENSG00000118680	ENSG00000118680
chr2	203239222	203239223	Promoter (<=1kb)	2	203239035	203285732	46698	1	ENST00000443941	188	ENSG00000119004	ENSG00000119004
chr9	112333735	112333736	Promoter (<=1kb)	9	112218435	112333667	115233	2	ENST00000374257	-69	ENSG00000119314	ENSG00000119314
chr9	121201984	121201985	Promoter (<=1kb)	9	121178137	121201869	23733	2	ENST00000373840	-116	ENSG00000119396	ENSG00000119396
chr9	121121696	121121697	Promoter (<=1kb)	9	121121801	121158114	36314	1	ENST00000373847	-104	ENSG00000119397	ENSG00000119397
chr9	120793360	120793361	Promoter (<=1kb)	9	120776089	120793367	17279	2	ENST00000474117	6	ENSG00000119402	ENSG00000119402
chr9	123930210	123930211	Promoter (<=1kb)	9	123413271	123930152	516882	2	ENST00000373618	-59	ENSG00000119522	ENSG00000119522
chr14	74612708	74612709	Promoter (<=1kb)	14	74500411	74612378	111968	2	ENST00000553939	-331	ENSG00000119681	ENSG00000119681
chr10	104353669	104353670	Promoter (<=1kb)	10	104353764	104455090	101327	1	ENST00000369704	-94	ENSG00000120051	ENSG00000120051
chr6	149864353	149864354	Promoter (<=1kb)	6	149842554	149864026	21473	2	ENST00000367368	-328	ENSG00000120256	ENSG00000120256
chr17	61400415	61400416	Promoter (<=1kb)	17	61400365	61409124	8760	1	ENST00000477081	51	ENSG00000121068	ENSG00000121068
chr11	45885517	45885518	Promoter (<=1kb)	11	45885651	45906465	20815	1	ENST00000241014	-133	ENSG00000121653	ENSG00000121653
chr16	24539525	24539526	Promoter (<=1kb)	16	24539556	24555859	16304	1	ENST00000568015	-30	ENSG00000122257	ENSG00000122257
chr10	69124070	69124071	Promoter (<=1kb)	10	69124152	69172856	48705	1	ENST00000263559	-81	ENSG00000122958	ENSG00000122958
chr8	86342467	86342468	Promoter (<=1kb)	8	86342738	86468503	125766	1	ENST00000517970	-270	ENSG00000123124	ENSG00000123124
chr20	47501882	47501883	Promoter (<=1kb)	20	47501902	47656877	154976	1	ENST00000372004	-19	ENSG00000124151	ENSG00000124151
chr20	58389104	58389105	Promoter (<=1kb)	20	58389122	58451101	61980	1	ENST00000475243	-17	ENSG00000124164	ENSG00000124164
chr20	50731235	50731236	Promoter (<=1kb)	20	50731544	50753741	22198	1	ENST00000371610	-308	ENSG00000124171	ENSG00000124171
chr20	59032422	59032423	Promoter (<=1kb)	20	59025467	59032382	6916	2	ENST00000243997	-41	ENSG00000124172	ENSG00000124172
chr20	41136972	41136973	Promoter (<=1kb)	20	41136960	41175721	38762	1	ENST00000244007	13	ENSG00000124181	ENSG00000124181
chr20	48921709	48921710	Promoter (<=1kb)	20	48921890	49036693	114804	1	ENST00000371917	-180	ENSG00000124198	ENSG00000124198
chr20	58309614	58309615	Promoter (<=1kb)	20	58309696	58367507	57812	1	ENST00000244040	-81	ENSG00000124209	ENSG00000124209
chr20	49982848	49982849	Promoter (<=1kb)	20	49982999	49988886	5888	1	ENST00000244050	-150	ENSG00000124216	ENSG00000124216
chr20	49936391	49936392	Promoter (<=1kb)	20	49936399	49941971	5573	1	ENST00000624620	-7	ENSG00000124226	ENSG00000124226
chr20	50794936	50794937	Promoter (<=1kb)	20	50794894	50877177	82284	1	ENST00000358791	43	ENSG00000124243	ENSG00000124243
chr2	71068586	71068587	Promoter (<=1kb)	2	71068588	71079805	11218	1	ENST00000418807	-1	ENSG00000124357	ENSG00000124357
chr6	36678588	36678589	Promoter (<=1kb)	6	36678658	36687339	8682	1	ENST00000244741	-69	ENSG00000124762	ENSG00000124762
chr2	113199339	113199340	Promoter (<=1kb)	2	113198558	113202912	4355	1	ENST00000464559	782	ENSG00000125637	ENSG00000125637
chr20	18567454	18567455	Promoter (<=1kb)	20	18567453	18744216	176764	1	ENST00000618693	2	ENSG00000125821	ENSG00000125821
chr20	31605202	31605203	Promoter (<=1kb)	20	31605283	31606515	1233	1	ENST00000376105	-80	ENSG00000125968	ENSG00000125968
chr14	64540515	64540516	Promoter (<=1kb)	14	64540468	64543234	2767	1	ENST00000247207	48	ENSG00000126803	ENSG00000126803
chrX	154490756	154490757	Promoter (<=1kb)	23	154487306	154490690	3385	2	ENST00000263512	-67	ENSG00000126903	ENSG00000126903
chr12	69738805	69738806	Promoter (<=1kb)	12	69738862	69796647	57786	1	ENST00000378815	-56	ENSG00000127328	ENSG00000127328
chr22	21642144	21642145	Promoter (<=1kb)	22	21642261	21644298	2038	1	ENST00000248958	-116	ENSG00000128228	ENSG00000128228
chr7	112206489	112206490	Promoter (<=1kb)	7	111726478	112206411	479934	2	ENST00000428084	-79	ENSG00000128512	ENSG00000128512
chr19	10625439	10625440	Promoter (<=1kb)	19	10625520	10631704	6185	1	ENST00000590857	-80	ENSG00000129353	ENSG00000129353
chr14	31420606	31420607	Promoter (<=1kb)	14	31291791	31420582	128792	2	ENST00000543095	-25	ENSG00000129493	ENSG00000129493
chr19	11529205	11529206	Promoter (<=1kb)	19	11505916	11529174	23259	2	ENST00000270517	-32	ENSG00000130159	ENSG00000130159
chr19	11090477	11090478	Promoter (<=1kb)	19	11090599	11133816	43218	1	ENST00000252444	-121	ENSG00000130164	ENSG00000130164
chr8	142727130	142727131	Promoter (<=1kb)	8	142727203	142736927	9725	1	ENST00000336138	-72	ENSG00000130193	ENSG00000130193
chr19	18323204	18323205	Promoter (<=1kb)	19	18306230	18323274	17045	2	ENST00000593829	69	ENSG00000130520	ENSG00000130520
chr20	63978876	63978877	Promoter (<=1kb)	20	63974113	63979642	5530	2	ENST00000369886	765	ENSG00000130590	ENSG00000130590
chr20	62238294	62238295	Promoter (<=1kb)	20	62238485	62296212	57728	1	ENST00000313733	-190	ENSG00000130703	ENSG00000130703
chr20	62302773	62302774	Promoter (<=1kb)	20	62302896	62308860	5965	1	ENST00000253003	-122	ENSG00000130706	ENSG00000130706
chrX	154762814	154762815	Promoter (<=1kb)	23	154762852	154765355	2504	1	ENST00000475423	-37	ENSG00000130826	ENSG00000130826
chr17	67717799	67717800	Promoter (<=1kb)	17	67717833	67744531	26699	1	ENST00000253247	-33	ENSG00000130935	ENSG00000130935
chr5	141619038	141619039	Promoter (<=1kb)	5	141515016	141619055	104040	2	ENST00000389054	16	ENSG00000131504	ENSG00000131504
chr1	145859852	145859853	Promoter (<=1kb)	1	145854746	145859836	5091	2	ENST00000393046	-17	ENSG00000131788	ENSG00000131788
chr1	157045895	157045896	Promoter (<=1kb)	1	156934840	157045370	110531	2	ENST00000368194	-526	ENSG00000132694	ENSG00000132694
chr20	41340767	41340768	Promoter (<=1kb)	20	41340920	41360582	19663	1	ENST00000373257	-152	ENSG00000132793	ENSG00000132793
chr20	57391269	57391270	Promoter (<=1kb)	20	57391407	57409333	17927	1	ENST00000356208	-137	ENSG00000132819	ENSG00000132819
chr13	30617796	30617797	Promoter (<=1kb)	13	30617783	30659549	41767	1	ENST00000255304	14	ENSG00000132952	ENSG00000132952
chr1	205211599	205211600	Promoter (<=1kb)	1	205142505	205211566	69062	2	ENST00000367162	-34	ENSG00000133059	ENSG00000133059
chr1	205813323	205813324	Promoter (<=1kb)	1	205789093	205813176	24084	2	ENST00000367137	-148	ENSG00000133065	ENSG00000133065
chr17	73232358	73232359	Promoter (<=1kb)	17	73207353	73232367	25015	2	ENST00000403627	8	ENSG00000133193	ENSG00000133193
chr8	85107247	85107248	Promoter (<=1kb)	8	85107238	85138170	30933	1	ENST00000522770	10	ENSG00000133739	ENSG00000133739
chr3	4978705	4978706	Promoter (<=1kb)	3	4979116	4985323	6208	1	ENST00000256495	-410	ENSG00000134107	ENSG00000134107
chr2	9631110	9631111	Promoter (<=1kb)	2	9583972	9631014	47043	2	ENST00000238081	-97	ENSG00000134308	ENSG00000134308
chr1	193122007	193122008	Promoter (<=1kb)	1	193122017	193253901	131885	1	ENST00000367435	-9	ENSG00000134371	ENSG00000134371
chr11	47214914	47214915	Promoter (<=1kb)	11	47214942	47239240	24299	1	ENST00000256996	-27	ENSG00000134574	ENSG00000134574
chr12	118372921	118372922	Promoter (<=1kb)	12	118149801	118372945	223145	2	ENST00000392533	23	ENSG00000135090	ENSG00000135090
chr16	67247594	67247595	Promoter (<=1kb)	16	67229389	67247658	18270	2	ENST00000258201	63	ENSG00000135723	ENSG00000135723
chr2	99141259	99141260	Promoter (<=1kb)	2	99109501	99141180	31680	2	ENST00000497915	-80	ENSG00000135951	ENSG00000135951
chr2	105037998	105037999	Promoter (<=1kb)	2	105037983	105099960	61978	1	ENST00000258455	16	ENSG00000135972	ENSG00000135972
chr7	44044664	44044665	Promoter (<=1kb)	7	44044673	44060943	16271	1	ENST00000456905	-8	ENSG00000136279	ENSG00000136279
chr17	64263348	64263349	Promoter (<=1kb)	17	64147687	64263301	115615	2	ENST00000584379	-48	ENSG00000136478	ENSG00000136478
chr17	61863580	61863581	Promoter (<=1kb)	17	61681266	61863521	182256	2	ENST00000259008	-60	ENSG00000136492	ENSG00000136492
chr9	129824229	129824230	Promoter (<=1kb)	9	129812944	129824134	11191	2	ENST00000351698	-96	ENSG00000136827	ENSG00000136827
chr9	127917068	127917069	Promoter (<=1kb)	9	127915976	127917038	1063	2	ENST00000479747	-31	ENSG00000136840	ENSG00000136840
chr9	129835390	129835391	Promoter (<=1kb)	9	129835417	129858547	23131	1	ENST00000494971	-26	ENSG00000136878	ENSG00000136878
chr9	97633459	97633460	Promoter (<=1kb)	9	97600083	97633575	33493	2	ENST00000341170	115	ENSG00000136925	ENSG00000136925
chr9	124941075	124941076	Promoter (<=1kb)	9	124878357	124941099	62743	2	ENST00000373555	23	ENSG00000136935	ENSG00000136935
chr8	123042388	123042389	Promoter (<=1kb)	8	123013164	123042423	29260	2	ENST00000259512	34	ENSG00000136986	ENSG00000136986
chr9	38392634	38392635	Promoter (<=1kb)	9	38392664	38398661	5998	1	ENST00000377698	-29	ENSG00000137124	ENSG00000137124
chr2	27086706	27086707	Promoter (<=1kb)	2	27086747	27100751	14005	1	ENST00000260599	-40	ENSG00000138030	ENSG00000138030
chr15	50424310	50424311	Promoter (<=1kb)	15	50424380	50449440	25061	1	ENST00000560297	-69	ENSG00000138592	ENSG00000138592
chr15	65286959	65286960	Promoter (<=1kb)	15	65258094	65286872	28779	2	ENST00000261888	-88	ENSG00000138617	ENSG00000138617
chr4	82891299	82891300	Promoter (<=1kb)	4	82818662	82891266	72605	2	ENST00000448323	-34	ENSG00000138674	ENSG00000138674
chr12	109713640	109713641	Promoter (<=1kb)	12	109714228	109770507	56280	1	ENST00000538780	-587	ENSG00000139438	ENSG00000139438
chr12	56128135	56128136	Promoter (<=1kb)	12	56128056	56144671	16616	1	ENST00000394048	80	ENSG00000139641	ENSG00000139641
chr13	51584135	51584136	Promoter (<=1kb)	13	51584455	51592586	8132	1	ENST00000612477	-319	ENSG00000139668	ENSG00000139668
chr12	122752720	122752721	Promoter (<=1kb)	12	122752774	122771064	18291	1	ENST00000280557	-53	ENSG00000139726	ENSG00000139726
chr16	1964899	1964900	Promoter (<=1kb)	16	1962052	1964860	2809	2	ENST00000343262	-40	ENSG00000140988	ENSG00000140988
chr17	18039254	18039255	Promoter (<=1kb)	17	18039292	18068404	29113	1	ENST00000268719	-37	ENSG00000141034	ENSG00000141034
chr17	55750995	55750996	Promoter (<=1kb)	17	55750979	55777374	26396	1	ENST00000268896	17	ENSG00000141179	ENSG00000141179
chr18	12407869	12407870	Promoter (<=1kb)	18	12407896	12431463	23568	1	ENST00000590956	-26	ENSG00000141391	ENSG00000141391
chr1	116667801	116667802	Promoter (<=1kb)	1	116574399	116667755	93357	2	ENST00000369483	-47	ENSG00000143061	ENSG00000143061
chr1	169105790	169105791	Promoter (<=1kb)	1	169105697	169132722	27026	1	ENST00000367816	94	ENSG00000143153	ENSG00000143153
chr1	166839352	166839353	Promoter (<=1kb)	1	166839447	166849208	9762	1	ENST00000449930	-94	ENSG00000143157	ENSG00000143157
chr1	180631972	180631973	Promoter (<=1kb)	1	180632004	180890251	258248	1	ENST00000367590	-31	ENSG00000143324	ENSG00000143324
chr1	219173854	219173855	Promoter (<=1kb)	1	219173844	219212865	39022	1	ENST00000366928	11	ENSG00000143353	ENSG00000143353
chr1	151540322	151540323	Promoter (<=1kb)	1	151540323	151583576	43254	1	ENST00000353024	0	ENSG00000143367	ENSG00000143367
chr1	149927808	149927809	Promoter (<=1kb)	1	149926382	149927591	1210	2	ENST00000457312	-218	ENSG00000143368	ENSG00000143368
chr1	151281361	151281362	Promoter (<=1kb)	1	151281618	151286705	5088	1	ENST00000443959	-256	ENSG00000143373	ENSG00000143373
chr1	151511335	151511336	Promoter (<=1kb)	1	151511387	151519392	8006	1	ENST00000427934	-51	ENSG00000143375	ENSG00000143375
chr1	150579705	150579706	Promoter (<=1kb)	1	150574551	150579738	5188	2	ENST00000620947	32	ENSG00000143384	ENSG00000143384
chr1	150876765	150876766	Promoter (<=1kb)	1	150809705	150876768	67064	2	ENST00000358595	2	ENSG00000143437	ENSG00000143437
chr1	206612517	206612518	Promoter (<=1kb)	1	206604733	206612463	7731	2	ENST00000620382	-55	ENSG00000143486	ENSG00000143486
chr1	155051314	155051315	Promoter (<=1kb)	1	155051316	155053978	2663	1	ENST00000485346	-1	ENSG00000143537	ENSG00000143537
chr1	153658650	153658651	Promoter (<=1kb)	1	153658654	153661830	3177	1	ENST00000368685	-3	ENSG00000143553	ENSG00000143553
chr1	154870426	154870427	Promoter (<=1kb)	1	154697455	154870280	172826	2	ENST00000271915	-147	ENSG00000143603	ENSG00000143603
chr1	155277326	155277327	Promoter (<=1kb)	1	155277583	155289848	12266	1	ENST00000368358	-256	ENSG00000143630	ENSG00000143630
chr2	25878645	25878646	Promoter (<=1kb)	2	25733753	25878516	144764	2	ENST00000435504	-130	ENSG00000143970	ENSG00000143970
chr2	96266117	96266118	Promoter (<=1kb)	2	96266132	96271645	5514	1	ENST00000488633	-14	ENSG00000144021	ENSG00000144021
chr4	87220653	87220654	Promoter (<=1kb)	4	87160103	87220608	60506	2	ENST00000273963	-46	ENSG00000145332	ENSG00000145332
chr5	119268715	119268716	Promoter (<=1kb)	5	119268692	119393394	124703	1	ENST00000274456	24	ENSG00000145779	ENSG00000145779
chr5	142770288	142770289	Promoter (<=1kb)	5	142770384	143226485	456102	1	ENST00000274498	-95	ENSG00000145819	ENSG00000145819
chr5	178113458	178113459	Promoter (<=1kb)	5	178113443	178126087	12645	1	ENST00000274605	16	ENSG00000145911	ENSG00000145911
chr5	178130898	178130899	Promoter (<=1kb)	5	178130996	178148568	17573	1	ENST00000313386	-97	ENSG00000145916	ENSG00000145916
chr6	13487736	13487737	Promoter (<=1kb)	6	13469268	13487662	18395	2	ENST00000603223	-75	ENSG00000145990	ENSG00000145990
chr7	3301139	3301140	Promoter (<=1kb)	7	3301448	4269000	967553	1	ENST00000404826	-308	ENSG00000146555	ENSG00000146555
chr7	100852729	100852730	Promoter (<=1kb)	7	100852733	100861180	8448	1	ENST00000418037	-3	ENSG00000146828	ENSG00000146828
chr7	158704942	158704943	Promoter (<=1kb)	7	158631313	158704829	73517	2	ENST00000356309	-114	ENSG00000146918	ENSG00000146918
chr8	109644792	109644793	Promoter (<=1kb)	8	109618811	109644779	25969	2	ENST00000531284	-14	ENSG00000147642	ENSG00000147642
chr8	109539748	109539749	Promoter (<=1kb)	8	109539759	109557917	18159	1	ENST00000529502	-10	ENSG00000147654	ENSG00000147654
chr9	111896685	111896686	Promoter (<=1kb)	9	111896766	111935369	38604	1	ENST00000374279	-80	ENSG00000148154	ENSG00000148154
chr9	121370372	121370373	Promoter (<=1kb)	9	121338988	121370304	31317	2	ENST00000538954	-69	ENSG00000148175	ENSG00000148175
chr9	113401426	113401427	Promoter (<=1kb)	9	113386317	113401333	15017	2	ENST00000409155	-94	ENSG00000148218	ENSG00000148218
chr9	129036614	129036615	Promoter (<=1kb)	9	129036621	129042400	5780	1	ENST00000477088	-6	ENSG00000148343	ENSG00000148343
chr9	136439870	136439871	Promoter (<=1kb)	9	136428619	136439822	11204	2	ENST00000371712	-49	ENSG00000148384	ENSG00000148384
chr10	70404060	70404061	Promoter (<=1kb)	10	70404379	70428618	24240	1	ENST00000373218	-318	ENSG00000148730	ENSG00000148730
chr11	46347379	46347380	Promoter (<=1kb)	11	46347463	46380282	32820	1	ENST00000527911	-83	ENSG00000149091	ENSG00000149091
chr11	77994868	77994869	Promoter (<=1kb)	11	77878720	77994678	115959	2	ENST00000534064	-191	ENSG00000149262	ENSG00000149262
chr11	119057248	119057249	Promoter (<=1kb)	11	119054585	119057202	2618	2	ENST00000531968	-47	ENSG00000149428	ENSG00000149428
chr20	62122338	62122339	Promoter (<=1kb)	20	62122461	62128030	5570	1	ENST00000370915	-122	ENSG00000149657	ENSG00000149657
chr20	63216256	63216257	Promoter (<=1kb)	20	63195429	63216234	20806	2	ENST00000370339	-23	ENSG00000149658	ENSG00000149658
chr11	65122249	65122250	Promoter (<=1kb)	11	65122291	65126302	4012	1	ENST00000528529	-41	ENSG00000149792	ENSG00000149792
chr16	29973724	29973725	Promoter (<=1kb)	16	29973641	29988398	14758	1	ENST00000308893	84	ENSG00000149930	ENSG00000149930
chr2	149038682	149038683	Promoter (<=1kb)	2	149038718	149215256	176539	1	ENST00000409876	-35	ENSG00000150556	ENSG00000150556
chr4	176066002	176066003	Promoter (<=1kb)	4	176065981	176180159	114179	1	ENST00000280190	22	ENSG00000150627	ENSG00000150627
chr5	32313013	32313014	Promoter (<=1kb)	5	32227006	32313009	86004	2	ENST00000382142	-5	ENSG00000150712	ENSG00000150712
chr12	122966598	122966599	Promoter (<=1kb)	12	122928994	122966509	37516	2	ENST00000346530	-90	ENSG00000150967	ENSG00000150967
chr12	123436816	123436817	Promoter (<=1kb)	12	123410683	123436717	26035	2	ENST00000280571	-100	ENSG00000150977	ENSG00000150977
chr12	1796232	1796233	Promoter (<=1kb)	12	1795114	1795949	836	2	ENST00000588896	-284	ENSG00000151062	ENSG00000151062
chr12	113358552	113358553	Promoter (<=1kb)	12	113358566	113389238	30673	1	ENST00000545182	-13	ENSG00000151176	ENSG00000151176
chr14	31561429	31561430	Promoter (<=1kb)	14	31561436	31703177	141742	1	ENST00000548937	-6	ENSG00000151413	ENSG00000151413
chr13	23375639	23375640	Promoter (<=1kb)	13	23328826	23375543	46718	2	ENST00000402364	-97	ENSG00000151835	ENSG00000151835
chr1	174159530	174159531	Promoter (<=1kb)	1	174159517	174958182	798666	1	ENST00000251507	14	ENSG00000152061	ENSG00000152061
chr5	115169974	115169975	Promoter (<=1kb)	5	115124763	115169961	45199	2	ENST00000513154	-14	ENSG00000152503	ENSG00000152503
chr3	32106602	32106603	Promoter (<=1kb)	3	32106612	32159615	53004	1	ENST00000428684	-9	ENSG00000152642	ENSG00000152642
chr5	69415129	69415130	Promoter (<=1kb)	5	69415127	69444330	29204	1	ENST00000454295	3	ENSG00000152939	ENSG00000152939
chr16	11742896	11742897	Promoter (<=1kb)	16	11679080	11742878	63799	2	ENST00000283033	-19	ENSG00000153066	ENSG00000153066
chr2	112054547	112054548	Promoter (<=1kb)	2	112055223	112119318	64096	1	ENST00000283206	-675	ENSG00000153214	ENSG00000153214
chr3	33440496	33440497	Promoter (<=1kb)	3	33390134	33440510	50377	2	ENST00000283628	13	ENSG00000153560	ENSG00000153560
chr17	69327133	69327134	Promoter (<=1kb)	17	69316900	69327111	10212	2	ENST00000589609	-23	ENSG00000154265	ENSG00000154265
chr3	14178734	14178735	Promoter (<=1kb)	3	14145147	14178783	33637	2	ENST00000285021	48	ENSG00000154767	ENSG00000154767
chr8	102655774	102655775	Promoter (<=1kb)	8	102648779	102655902	7124	2	ENST00000285407	127	ENSG00000155090	ENSG00000155090
chr8	102863126	102863127	Promoter (<=1kb)	8	102843708	102864035	20328	2	ENST00000518940	908	ENSG00000155096	ENSG00000155096
chr8	91070220	91070221	Promoter (<=1kb)	8	91070196	91087095	16900	1	ENST00000285420	25	ENSG00000155100	ENSG00000155100
chr1	112715383	112715384	Promoter (<=1kb)	1	112714234	112715328	1095	2	ENST00000486709	-56	ENSG00000155367	ENSG00000155367
chr7	149028838	149028839	Promoter (<=1kb)	7	149003062	149028641	25580	2	ENST00000286091	-198	ENSG00000155660	ENSG00000155660
chr8	94719685	94719686	Promoter (<=1kb)	8	94719703	94739779	20077	1	ENST00000522422	-17	ENSG00000156162	ENSG00000156162
chr8	95024971	95024972	Promoter (<=1kb)	8	95024986	95058710	33725	1	ENST00000396124	-14	ENSG00000156170	ENSG00000156170
chr14	103921657	103921658	Promoter (<=1kb)	14	103914761	103921566	6806	2	ENST00000554528	-92	ENSG00000156411	ENSG00000156411
chr16	30658304	30658305	Promoter (<=1kb)	16	30658431	30670814	12384	1	ENST00000356166	-126	ENSG00000156860	ENSG00000156860
chr3	136862230	136862231	Promoter (<=1kb)	3	136862233	136945743	83511	1	ENST00000491539	-2	ENSG00000158092	ENSG00000158092
chr11	76445825	76445826	Promoter (<=1kb)	11	76445047	76461015	15969	1	ENST00000528826	779	ENSG00000158636	ENSG00000158636
chr16	89702082	89702083	Promoter (<=1kb)	16	89696357	89701705	5349	2	ENST00000335360	-378	ENSG00000158792	ENSG00000158792
chr15	72783797	72783798	Promoter (<=1kb)	15	72751369	72783785	32417	2	ENST00000311669	-13	ENSG00000159322	ENSG00000159322
chr12	6766278	6766279	Promoter (<=1kb)	12	6766375	6770498	4124	1	ENST00000389462	-96	ENSG00000159335	ENSG00000159335
chr1	151909504	151909505	Promoter (<=1kb)	1	151874055	151909502	35448	2	ENST00000471464	-3	ENSG00000159445	ENSG00000159445
chr21	42893251	42893252	Promoter (<=1kb)	21	42893265	42909105	15841	1	ENST00000354250	-13	ENSG00000160194	ENSG00000160194
chr21	43719077	43719078	Promoter (<=1kb)	21	43719094	43738861	19768	1	ENST00000398081	-16	ENSG00000160209	ENSG00000160209
chr17	28729065	28729066	Promoter (<=1kb)	17	28728816	28735352	6537	1	ENST00000593261	250	ENSG00000160602	ENSG00000160602
chr22	21630113	21630114	Promoter (<=1kb)	22	21628089	21630064	1976	2	ENST00000415762	-50	ENSG00000161179	ENSG00000161179
chr17	75667266	75667267	Promoter (<=1kb)	17	75667251	75690716	23466	1	ENST00000583170	16	ENSG00000161526	ENSG00000161526
chr11	62805510	62805511	Promoter (<=1kb)	11	62792126	62805492	13367	2	ENST00000294172	-19	ENSG00000162231	ENSG00000162231
chr2	108786748	108786749	Promoter (<=1kb)	2	108786757	108876578	89822	1	ENST00000412964	-8	ENSG00000163006	ENSG00000163006
chr1	150364085	150364086	Promoter (<=1kb)	1	150364650	150476566	111917	1	ENST00000401000	-564	ENSG00000163125	ENSG00000163125
chr1	152037019	152037020	Promoter (<=1kb)	1	152032506	152037035	4530	2	ENST00000271638	15	ENSG00000163191	ENSG00000163191
chr1	116373102	116373103	Promoter (<=1kb)	1	116373260	116404774	31515	1	ENST00000295598	-157	ENSG00000163399	ENSG00000163399
chr1	156284235	156284236	Promoter (<=1kb)	1	156284279	156292443	8165	1	ENST00000405535	-43	ENSG00000163472	ENSG00000163472
chr3	13480155	13480156	Promoter (<=1kb)	3	13480165	13506416	26252	1	ENST00000295757	-9	ENSG00000163517	ENSG00000163517
chr3	19947017	19947018	Promoter (<=1kb)	3	19945914	19947025	1112	2	ENST00000474780	7	ENSG00000163576	ENSG00000163576
chr4	88284793	88284794	Promoter (<=1kb)	4	88275145	88284769	9625	2	ENST00000514204	-25	ENSG00000163644	ENSG00000163644
chr3	155870537	155870538	Promoter (<=1kb)	3	155870536	155944026	73491	1	ENST00000496455	2	ENSG00000163655	ENSG00000163655
chr4	74157948	74157949	Promoter (<=1kb)	4	74158108	74183931	25824	1	ENST00000423607	-159	ENSG00000163738	ENSG00000163738
chr3	128680773	128680774	Promoter (<=1kb)	3	128620159	128681075	60917	2	ENST00000497289	301	ENSG00000163902	ENSG00000163902
chr3	196503904	196503905	Promoter (<=1kb)	3	196468783	196503768	34986	2	ENST00000318037	-137	ENSG00000163961	ENSG00000163961
chr5	5422630	5422631	Promoter (<=1kb)	5	5422694	5490234	67541	1	ENST00000296564	-63	ENSG00000164151	ENSG00000164151
chr8	79767925	79767926	Promoter (<=1kb)	8	79764010	79767863	3854	2	ENST00000354724	-63	ENSG00000164683	ENSG00000164683
chr8	89902475	89902476	Promoter (<=1kb)	8	89902534	89927888	25355	1	ENST00000451899	-58	ENSG00000164823	ENSG00000164823
chr7	1044444	1044445	Promoter (<=1kb)	7	1044576	1058461	13886	1	ENST00000444847	-131	ENSG00000164849	ENSG00000164849
chr7	1556300	1556301	Promoter (<=1kb)	7	1548649	1556237	7589	2	ENST00000319010	-64	ENSG00000164855	ENSG00000164855
chr7	151080923	151080924	Promoter (<=1kb)	7	151076629	151080866	4238	2	ENST00000460980	-58	ENSG00000164896	ENSG00000164896
chr8	98944407	98944408	Promoter (<=1kb)	8	98944403	98952104	7702	1	ENST00000457907	5	ENSG00000164920	ENSG00000164920
chr8	94949415	94949416	Promoter (<=1kb)	8	94925972	94949411	23440	2	ENST00000342697	-5	ENSG00000164938	ENSG00000164938
chr8	94553592	94553593	Promoter (<=1kb)	8	94510733	94553529	42797	2	ENST00000421249	-64	ENSG00000164944	ENSG00000164944
chr8	93916855	93916856	Promoter (<=1kb)	8	93916856	93922275	5420	1	ENST00000520614	0	ENSG00000164951	ENSG00000164951
chr8	124372684	124372685	Promoter (<=1kb)	8	124311990	124372692	60703	2	ENST00000297632	7	ENSG00000164983	ENSG00000164983
chr7	73770353	73770354	Promoter (<=1kb)	7	73768997	73770270	1274	2	ENST00000395145	-84	ENSG00000165215	ENSG00000165215
chr14	49893015	49893016	Promoter (<=1kb)	14	49893092	49897054	3963	1	ENST00000298316	-76	ENSG00000165527	ENSG00000165527
chr11	47426524	47426525	Promoter (<=1kb)	11	47418769	47426473	7705	2	ENST00000619920	-52	ENSG00000165916	ENSG00000165916
chr12	69585338	69585339	Promoter (<=1kb)	12	69585334	69601570	16237	1	ENST00000299300	5	ENSG00000166226	ENSG00000166226
chr16	81181345	81181346	Promoter (<=1kb)	16	81170289	81181329	11041	2	ENST00000531391	-17	ENSG00000166473	ENSG00000166473
chr7	100100756	100100757	Promoter (<=1kb)	7	100092781	100100757	7977	2	ENST00000485286	0	ENSG00000166508	ENSG00000166508
chr16	75464831	75464832	Promoter (<=1kb)	16	75447310	75464737	17428	2	ENST00000566980	-95	ENSG00000166822	ENSG00000166822
chr7	100479447	100479448	Promoter (<=1kb)	7	100466519	100479279	12761	2	ENST00000300181	-169	ENSG00000166925	ENSG00000166925
chr15	78000219	78000220	Promoter (<=1kb)	15	77994987	77999381	4395	2	ENST00000418039	-839	ENSG00000167202	ENSG00000167202
chr17	76027507	76027508	Promoter (<=1kb)	17	76006845	76027452	20608	2	ENST00000301607	-56	ENSG00000167880	ENSG00000167880
chr16	2223495	2223496	Promoter (<=1kb)	16	2223566	2235742	12177	1	ENST00000301727	-70	ENSG00000167967	ENSG00000167967
chr16	2251641	2251642	Promoter (<=1kb)	16	2239395	2251614	12220	2	ENST00000301729	-28	ENSG00000167969	ENSG00000167969
chr11	65540745	65540746	Promoter (<=1kb)	11	65539195	65540683	1489	2	ENST00000532661	-63	ENSG00000168056	ENSG00000168056
chr16	4693546	4693547	Promoter (<=1kb)	16	4693694	4695859	2166	1	ENST00000304301	-147	ENSG00000168101	ENSG00000168101
chr10	72273735	72273736	Promoter (<=1kb)	10	72273920	72276036	2117	1	ENST00000307365	-184	ENSG00000168209	ENSG00000168209
chr2	241686894	241686895	Promoter (<=1kb)	2	241675747	241686944	11198	2	ENST00000400770	49	ENSG00000168393	ENSG00000168393
chr1	109984755	109984756	Promoter (<=1kb)	1	109984765	110023741	38977	1	ENST00000393614	-9	ENSG00000168710	ENSG00000168710
chr15	66386870	66386871	Promoter (<=1kb)	15	66386837	66444966	58130	1	ENST00000425818	34	ENSG00000169032	ENSG00000169032
chr5	178730713	178730714	Promoter (<=1kb)	5	178711592	178730702	19111	2	ENST00000335815	-12	ENSG00000169131	ENSG00000169131
chr16	28212170	28212171	Promoter (<=1kb)	16	28180941	28211920	30980	2	ENST00000566073	-251	ENSG00000169180	ENSG00000169180
chr15	75452178	75452179	Promoter (<=1kb)	15	75430321	75451746	21426	2	ENST00000565264	-433	ENSG00000169375	ENSG00000169375
chr15	52790476	52790477	Promoter (<=1kb)	15	52756989	52790012	33024	2	ENST00000305901	-465	ENSG00000169856	ENSG00000169856
chr12	52905157	52905158	Promoter (<=1kb)	12	52897194	52905072	7879	2	ENST00000293308	-86	ENSG00000170421	ENSG00000170421
chr12	56104302	56104303	Promoter (<=1kb)	12	56104319	56113861	9543	1	ENST00000303305	-16	ENSG00000170515	ENSG00000170515
chr12	56360244	56360245	Promoter (<=1kb)	12	56354555	56360155	5601	2	ENST00000557417	-90	ENSG00000170581	ENSG00000170581
chr14	105021228	105021229	Promoter (<=1kb)	14	105009573	105021148	11576	2	ENST00000336219	-81	ENSG00000170779	ENSG00000170779
chr5	693434	693435	Promoter (<=1kb)	5	659862	693395	33534	2	ENST00000360578	-40	ENSG00000171368	ENSG00000171368
chr5	40679808	40679809	Promoter (<=1kb)	5	40679930	40681680	1751	1	ENST00000514343	-121	ENSG00000171522	ENSG00000171522
chr17	67825435	67825436	Promoter (<=1kb)	17	67825524	67945891	120368	1	ENST00000544778	-88	ENSG00000171634	ENSG00000171634
chr5	43121493	43121494	Promoter (<=1kb)	5	43121508	43175288	53781	1	ENST00000509156	-14	ENSG00000172262	ENSG00000172262
chr7	100673388	100673389	Promoter (<=1kb)	7	100673531	100679174	5644	1	ENST00000303210	-142	ENSG00000172354	ENSG00000172354
chr11	67401959	67401960	Promoter (<=1kb)	11	67398201	67401931	3731	2	ENST00000376745	-29	ENSG00000172531	ENSG00000172531
chr11	67469343	67469344	Promoter (<=1kb)	11	67467764	67469272	1509	2	ENST00000538561	-72	ENSG00000172663	ENSG00000172663
chr12	53221050	53221051	Promoter (<=1kb)	12	53211393	53220413	9021	2	ENST00000543726	-638	ENSG00000172819	ENSG00000172819
chr11	64305340	64305341	Promoter (<=1kb)	11	64305572	64316738	11167	1	ENST00000406310	-231	ENSG00000173153	ENSG00000173153
chr3	121835082	121835083	Promoter (<=1kb)	3	121769994	121835079	65086	2	ENST00000393650	-4	ENSG00000173226	ENSG00000173226
chr11	64270161	64270162	Promoter (<=1kb)	11	64270062	64288090	18029	1	ENST00000546139	100	ENSG00000173264	ENSG00000173264
chr11	64237677	64237678	Promoter (<=1kb)	11	64237536	64237901	366	1	ENST00000541681	142	ENSG00000173511	ENSG00000173511
chr12	93377854	93377855	Promoter (<=1kb)	12	93377883	93408146	30264	1	ENST00000337179	-28	ENSG00000173598	ENSG00000173598
chr11	66843401	66843402	Promoter (<=1kb)	11	66843412	66846546	3135	1	ENST00000309657	-10	ENSG00000173653	ENSG00000173653
chr11	65354552	65354553	Promoter (<=1kb)	11	65354767	65357613	2847	1	ENST00000309880	-214	ENSG00000173825	ENSG00000173825
chr11	66677981	66677982	Promoter (<=1kb)	11	66664998	66677921	12924	2	ENST00000310046	-61	ENSG00000173914	ENSG00000173914
chr20	41317791	41317792	Promoter (<=1kb)	20	41268990	41317672	48683	2	ENST00000559296	-120	ENSG00000174306	ENSG00000174306
chr12	110281109	110281110	Promoter (<=1kb)	12	110281116	110351090	69975	1	ENST00000308664	-6	ENSG00000174437	ENSG00000174437
chr1	204214174	204214175	Promoter (<=1kb)	1	204198160	204214092	15933	2	ENST00000308302	-83	ENSG00000174567	ENSG00000174567
chr17	58755859	58755860	Promoter (<=1kb)	17	58755869	58985176	229308	1	ENST00000308249	-9	ENSG00000175175	ENSG00000175175
chr5	176416651	176416652	Promoter (<=1kb)	5	176392455	176416569	24115	2	ENST00000345807	-83	ENSG00000175416	ENSG00000175416
chr11	73982962	73982963	Promoter (<=1kb)	11	73981148	73982843	1696	2	ENST00000539330	-120	ENSG00000175567	ENSG00000175567
chr11	73761236	73761237	Promoter (<=1kb)	11	73675638	73761137	85500	2	ENST00000310653	-100	ENSG00000175582	ENSG00000175582
chr9	95876047	95876048	Promoter (<=1kb)	9	95813293	95875977	62685	2	ENST00000412446	-71	ENSG00000175611	ENSG00000175611
chr8	95133599	95133600	Promoter (<=1kb)	8	95133804	95156684	22881	1	ENST00000315367	-204	ENSG00000175895	ENSG00000175895
chr16	31443222	31443223	Promoter (<=1kb)	16	31435438	31443160	7723	2	ENST00000618063	-63	ENSG00000176723	ENSG00000176723
chr8	123768360	123768361	Promoter (<=1kb)	8	123768456	123810479	42024	1	ENST00000521166	-95	ENSG00000176853	ENSG00000176853
chr12	132687437	132687438	Promoter (<=1kb)	12	132681028	132687365	6338	2	ENST00000539357	-73	ENSG00000177084	ENSG00000177084
chr20	49278190	49278191	Promoter (<=1kb)	20	49278178	49289260	11083	1	ENST00000450535	13	ENSG00000177410	ENSG00000177410
chr5	151758637	151758638	Promoter (<=1kb)	5	151742823	151758649	15827	2	ENST00000313115	11	ENSG00000177556	ENSG00000177556
chr17	75405680	75405681	Promoter (<=1kb)	17	75393404	75405681	12278	2	ENST00000577711	0	ENSG00000177885	ENSG00000177885
chr7	6348950	6348951	Promoter (<=1kb)	7	6329409	6348959	19551	2	ENST00000313324	8	ENSG00000178397	ENSG00000178397
chr17	64129955	64129956	Promoter (<=1kb)	17	64039142	64130125	90984	2	ENST00000433197	169	ENSG00000178607	ENSG00000178607
chr15	74938164	74938165	Promoter (<=1kb)	15	74919791	74938168	18378	2	ENST00000322347	3	ENSG00000178741	ENSG00000178741
chr1	1919557	1919558	Promoter (<=1kb)	1	1917591	1919273	1683	2	ENST00000310991	-285	ENSG00000178821	ENSG00000178821
chr14	55271290	55271291	Promoter (<=1kb)	14	55271303	55353609	82307	1	ENST00000313833	-12	ENSG00000178974	ENSG00000178974
chr8	144147932	144147933	Promoter (<=1kb)	8	144148016	144250753	102738	1	ENST00000532255	-83	ENSG00000179832	ENSG00000179832
chr16	14975040	14975041	Promoter (<=1kb)	16	14975031	14998362	23332	1	ENST00000566426	10	ENSG00000179889	ENSG00000179889
chr11	46617308	46617309	Promoter (<=1kb)	11	46602861	46617227	14367	2	ENST00000326737	-82	ENSG00000180423	ENSG00000180423
chr16	21502328	21502329	Promoter (<=1kb)	16	21447078	21501886	54809	2	ENST00000522480	-443	ENSG00000180747	ENSG00000180747
chr13	21459404	21459405	Promoter (<=1kb)	13	21376124	21459370	83247	2	ENST00000400590	-35	ENSG00000180776	ENSG00000180776
chr10	12068877	12068878	Promoter (<=1kb)	10	12068972	12123225	54254	1	ENST00000263035	-94	ENSG00000181192	ENSG00000181192
chr4	37686620	37686621	Promoter (<=1kb)	4	37612901	37686376	73476	2	ENST00000454158	-245	ENSG00000181826	ENSG00000181826
chr21	39380312	39380313	Promoter (<=1kb)	21	39380354	39414288	33935	1	ENST00000623703	-41	ENSG00000182093	ENSG00000182093
chr1	151790479	151790480	Promoter (<=1kb)	1	151782780	151790480	7701	2	ENST00000463553	0	ENSG00000182134	ENSG00000182134
chr17	75516428	75516429	Promoter (<=1kb)	17	75516525	75524739	8215	1	ENST00000333213	-96	ENSG00000182173	ENSG00000182173
chr8	144358522	144358523	Promoter (<=1kb)	8	144355431	144358512	3082	2	ENST00000331890	-11	ENSG00000182325	ENSG00000182325
chr3	184561674	184561675	Promoter (<=1kb)	3	184561784	184582409	20626	1	ENST00000330394	-109	ENSG00000182580	ENSG00000182580
chr3	32685188	32685189	Promoter (<=1kb)	3	32685220	32773616	88397	1	ENST00000435630	-31	ENSG00000182973	ENSG00000182973
chr15	99733530	99733531	Promoter (<=1kb)	15	99729498	99733561	4064	2	ENST00000484050	30	ENSG00000183060	ENSG00000183060
chr1	202889230	202889231	Promoter (<=1kb)	1	202878957	202889135	10179	2	ENST00000367262	-96	ENSG00000183155	ENSG00000183155
chr21	41767172	41767173	Promoter (<=1kb)	21	41739369	41767106	27738	2	ENST00000332512	-67	ENSG00000183421	ENSG00000183421
chr1	117605956	117605957	Promoter (<=1kb)	1	117605934	117628372	22439	1	ENST00000369448	23	ENSG00000183508	ENSG00000183508
chr22	28883339	28883340	Promoter (<=1kb)	22	28883592	29057487	173896	1	ENST00000544604	-252	ENSG00000183579	ENSG00000183579
chr3	129278723	129278724	Promoter (<=1kb)	3	129278828	129304751	25924	1	ENST00000509042	-104	ENSG00000183624	ENSG00000183624
chr22	21002130	21002131	Promoter (<=1kb)	22	21001292	21002118	827	2	ENST00000471723	-13	ENSG00000184436	ENSG00000184436
chr14	105248455	105248456	Promoter (<=1kb)	14	105248490	105251084	2595	1	ENST00000536364	-34	ENSG00000184887	ENSG00000184887
chr8	144326884	144326885	Promoter (<=1kb)	8	144314584	144326910	12327	2	ENST00000528718	25	ENSG00000185000	ENSG00000185000
chr15	90234073	90234074	Promoter (<=1kb)	15	90230246	90234047	3802	2	ENST00000612800	-27	ENSG00000185043	ENSG00000185043
chr8	143841030	143841031	Promoter (<=1kb)	8	143833721	143840974	7254	2	ENST00000442628	-57	ENSG00000185189	ENSG00000185189
chr12	53380098	53380099	Promoter (<=1kb)	12	53380176	53382577	2402	1	ENST00000551969	-77	ENSG00000185591	ENSG00000185591
chr9	92765025	92765026	Promoter (<=1kb)	9	92711363	92764812	53450	2	ENST00000375512	-214	ENSG00000185963	ENSG00000185963
chr8	100559776	100559777	Promoter (<=1kb)	8	100520772	100559784	39013	2	ENST00000519597	7	ENSG00000186106	ENSG00000186106
chr12	110742945	110742946	Promoter (<=1kb)	12	110719908	110742939	23032	2	ENST00000340766	-7	ENSG00000186298	ENSG00000186298
chr22	29603470	29603471	Promoter (<=1kb)	22	29603556	29698594	95039	1	ENST00000413209	-85	ENSG00000186575	ENSG00000186575
chr6	34249089	34249090	Promoter (<=1kb)	6	34246395	34249055	2661	2	ENST00000335352	-35	ENSG00000186577	ENSG00000186577
chr12	113221470	113221471	Promoter (<=1kb)	12	113221464	113260402	38939	1	ENST00000549279	7	ENSG00000186815	ENSG00000186815
chr3	38025168	38025169	Promoter (<=1kb)	3	38007498	38024787	17290	2	ENST00000463876	-382	ENSG00000187091	ENSG00000187091
chr3	28241540	28241541	Promoter (<=1kb)	3	28241584	28319762	78179	1	ENST00000477739	-43	ENSG00000187118	ENSG00000187118
chr9	76459138	76459139	Promoter (<=1kb)	9	76459152	76507414	48263	1	ENST00000444201	-13	ENSG00000187210	ENSG00000187210
chr16	89816710	89816711	Promoter (<=1kb)	16	89798919	89816657	17739	2	ENST00000543736	-54	ENSG00000187741	ENSG00000187741
chr8	144462956	144462957	Promoter (<=1kb)	8	144449931	144462861	12931	2	ENST00000530374	-96	ENSG00000187954	ENSG00000187954
chr2	112275438	112275439	Promoter (<=1kb)	2	112275594	112340059	64466	1	ENST00000409871	-155	ENSG00000188177	ENSG00000188177
chr15	78507444	78507445	Promoter (<=1kb)	15	78507564	78533670	26107	1	ENST00000388988	-119	ENSG00000188266	ENSG00000188266
chr7	75994744	75994745	Promoter (<=1kb)	7	75986837	75994659	7823	2	ENST00000493111	-86	ENSG00000189077	ENSG00000189077
chr4	83013012	83013013	Promoter (<=1kb)	4	82927777	83012926	85150	2	ENST00000505397	-87	ENSG00000189308	ENSG00000189308
chr8	144902259	144902260	Promoter (<=1kb)	8	144889966	144902168	12203	2	ENST00000527049	-92	ENSG00000196150	ENSG00000196150
chr20	59940395	59940396	Promoter (<=1kb)	20	59940439	59948680	8242	1	ENST00000360816	-43	ENSG00000196227	ENSG00000196227
chr1	207321564	207321565	Promoter (<=1kb)	1	207321532	207340766	19235	1	ENST00000367063	33	ENSG00000196352	ENSG00000196352
chr20	50510285	50510286	Promoter (<=1kb)	20	50510321	50584760	74440	1	ENST00000541713	-35	ENSG00000196396	ENSG00000196396
chr17	29180438	29180439	Promoter (<=1kb)	17	29073519	29180412	106894	2	ENST00000527372	-27	ENSG00000196535	ENSG00000196535
chr5	151253101	151253102	Promoter (<=1kb)	5	151252892	151270440	17549	1	ENST00000357164	210	ENSG00000196743	ENSG00000196743
chr14	101964490	101964491	Promoter (<=1kb)	14	101964528	102050791	86264	1	ENST00000360184	-37	ENSG00000197102	ENSG00000197102
chr17	67366684	67366685	Promoter (<=1kb)	17	67337916	67366627	28712	2	ENST00000356126	-58	ENSG00000197170	ENSG00000197170
chr19	11197664	11197665	Promoter (<=1kb)	19	11193946	11197548	3603	2	ENST00000588724	-117	ENSG00000197256	ENSG00000197256
chr1	114511252	114511253	Promoter (<=1kb)	1	114397621	114511160	113540	2	ENST00000450349	-93	ENSG00000197323	ENSG00000197323
chr7	149090799	149090800	Promoter (<=1kb)	7	149069643	149090782	21140	2	ENST00000316286	-18	ENSG00000197362	ENSG00000197362
chr1	151059623	151059624	Promoter (<=1kb)	1	151052946	151059615	6670	2	ENST00000492796	-9	ENSG00000197622	ENSG00000197622
chr16	89490782	89490783	Promoter (<=1kb)	16	89490917	89510592	19676	1	ENST00000563783	-134	ENSG00000197912	ENSG00000197912
chr20	45972497	45972498	Promoter (<=1kb)	20	45948653	45972172	23520	2	ENST00000322927	-326	ENSG00000198026	ENSG00000198026
chr5	177426524	177426525	Promoter (<=1kb)	5	177426496	177433189	6694	1	ENST00000511244	29	ENSG00000198055	ENSG00000198055
chr2	190319895	190319896	Promoter (<=1kb)	2	190203921	190319890	115970	2	ENST00000392332	-6	ENSG00000198130	ENSG00000198130
chr8	144755495	144755496	Promoter (<=1kb)	8	144720907	144755486	34580	2	ENST00000524394	-10	ENSG00000198169	ENSG00000198169
chr14	52729965	52729966	Promoter (<=1kb)	14	52730180	52774941	44762	1	ENST00000442123	-214	ENSG00000198252	ENSG00000198252
chr7	1530585	1530586	Promoter (<=1kb)	7	1530714	1543043	12330	1	ENST00000343242	-128	ENSG00000198517	ENSG00000198517
chr8	142614662	142614663	Promoter (<=1kb)	8	142611044	142614472	3429	2	ENST00000356613	-191	ENSG00000198576	ENSG00000198576
chr14	77098129	77098130	Promoter (<=1kb)	14	77098126	77113566	15441	1	ENST00000555437	4	ENSG00000198894	ENSG00000198894
chr20	41028691	41028692	Promoter (<=1kb)	20	41028818	41124487	95670	1	ENST00000361337	-126	ENSG00000198900	ENSG00000198900
chr5	109410003	109410004	Promoter (<=1kb)	5	109334709	109409994	75286	2	ENST00000361189	-10	ENSG00000198961	ENSG00000198961
chr1	150561451	150561452	Promoter (<=1kb)	1	150561004	150561493	490	2	ENST00000369035	41	ENSG00000203804	ENSG00000203804
chr17	75905024	75905025	Promoter (<=1kb)	17	75904244	75905093	850	2	ENST00000410030	68	ENSG00000204316	ENSG00000204316
chr8	92966109	92966110	Promoter (<=1kb)	8	92886233	92966109	79877	2	ENST00000524037	-1	ENSG00000205133	ENSG00000205133
chr7	32943227	32943228	Promoter (<=1kb)	7	32916815	32943176	26362	2	ENST00000381639	-52	ENSG00000205763	ENSG00000205763
chr3	123585204	123585205	Promoter (<=1kb)	3	123491554	123585185	93632	2	ENST00000383657	-20	ENSG00000206527	ENSG00000206527
chr3	10011182	10011183	Promoter (<=1kb)	3	10009888	10011177	1290	2	ENST00000429065	-6	ENSG00000206567	ENSG00000206567
chr1	143729574	143729575	Promoter (<=1kb)	1	143729407	143729570	164	2	ENST00000384010	-5	ENSG00000206737	ENSG00000206737
chr1	145918989	145918990	Promoter (<=1kb)	1	145919013	145920200	1188	1	ENST00000604273	-23	ENSG00000211451	ENSG00000211451
chr17	58352262	58352263	Promoter (<=1kb)	17	58345178	58352202	7025	2	ENST00000225504	-61	ENSG00000213246	ENSG00000213246
chr1	114716816	114716817	Promoter (<=1kb)	1	114704469	114716894	12426	2	ENST00000369535	77	ENSG00000213281	ENSG00000213281
chr20	25623849	25623850	Promoter (<=1kb)	20	25624045	25678074	54030	1	ENST00000414393	-195	ENSG00000213742	ENSG00000213742
chr6	30908003	30908004	Promoter (<=1kb)	6	30908184	30914106	5923	1	ENST00000259895	-180	ENSG00000213780	ENSG00000213780
chr17	64837202	64837203	Promoter (<=1kb)	17	64782719	64837154	54436	2	ENST00000582986	-49	ENSG00000214176	ENSG00000214176
chr7	101245085	101245086	Promoter (<=1kb)	7	101239612	101245085	5474	2	ENST00000223136	-1	ENSG00000214253	ENSG00000214253
chr2	54723610	54723611	Promoter (<=1kb)	2	54723665	54816862	93198	1	ENST00000491655	-54	ENSG00000214595	ENSG00000214595
chr1	202860974	202860975	Promoter (<=1kb)	1	202851828	202861608	9781	2	ENST00000443294	633	ENSG00000214796	ENSG00000214796
chr22	50563031	50563032	Promoter (<=1kb)	22	50551112	50562905	11794	2	ENST00000406915	-127	ENSG00000217442	ENSG00000217442
chr9	93095561	93095562	Promoter (<=1kb)	9	93094939	93095529	591	2	ENST00000428958	-33	ENSG00000223446	ENSG00000223446
chr16	71845887	71845888	Promoter (<=1kb)	16	71845991	71857333	11343	1	ENST00000427980	-103	ENSG00000224470	ENSG00000224470
chr9	112750633	112750634	Promoter (<=1kb)	9	112748902	112750456	1555	2	ENST00000440009	-178	ENSG00000226609	ENSG00000226609
chr1	202810919	202810920	Promoter (<=1kb)	1	202810954	202812156	1203	1	ENST00000553157	-34	ENSG00000228288	ENSG00000228288
chr9	62838511	62838512	Promoter (<=1kb)	9	62837748	62838372	625	2	ENST00000417533	-140	ENSG00000229422	ENSG00000229422
chr17	81519604	81519605	Promoter (<=1kb)	17	81519040	81527776	8737	1	ENST00000442532	565	ENSG00000229848	ENSG00000229848
chr7	6081528	6081529	Promoter (<=1kb)	7	6081671	6093085	11415	1	ENST00000428901	-142	ENSG00000231704	ENSG00000231704
chr20	23358245	23358246	Promoter (<=1kb)	20	23356795	23358116	1322	2	ENST00000452395	-130	ENSG00000232645	ENSG00000232645
chr5	132369663	132369664	Promoter (<=1kb)	5	132366281	132369648	3368	2	ENST00000457998	-16	ENSG00000233006	ENSG00000233006
chr10	436700	436701	Promoter (<=1kb)	10	437561	441170	3610	1	ENST00000425723	-860	ENSG00000233021	ENSG00000233021
chr1	149793079	149793080	Promoter (<=1kb)	1	149785659	149793020	7362	2	ENST00000428289	-60	ENSG00000233030	ENSG00000233030
chr3	5187468	5187469	Promoter (<=1kb)	3	5156905	5187329	30425	2	ENST00000439325	-140	ENSG00000233912	ENSG00000233912
chr9	81689908	81689909	Promoter (<=1kb)	9	81689713	81776900	87188	1	ENST00000437181	196	ENSG00000233926	ENSG00000233926
chr8	144137726	144137727	Promoter (<=1kb)	8	144137769	144140843	3075	1	ENST00000347708	-42	ENSG00000235173	ENSG00000235173
chr14	23301691	23301692	Promoter (<=1kb)	14	23296035	23301583	5549	2	ENST00000558058	-109	ENSG00000235194	ENSG00000235194
chr1	113929561	113929562	Promoter (<=1kb)	1	113927635	113929492	1858	2	ENST00000426237	-70	ENSG00000235527	ENSG00000235527
chr21	44509792	44509793	Promoter (<=1kb)	21	44510686	44515623	4938	1	ENST00000430181	-893	ENSG00000235890	ENSG00000235890
chr14	53217644	53217645	Promoter (<=1kb)	14	53217712	53687258	469547	1	ENST00000456100	-67	ENSG00000237356	ENSG00000237356
chr6	33391502	33391503	Promoter (<=1kb)	6	33391536	33409924	18389	1	ENST00000428849	-33	ENSG00000237649	ENSG00000237649
chr9	95426866	95426867	Promoter (<=1kb)	9	95414834	95426796	11963	2	ENST00000433644	-71	ENSG00000237857	ENSG00000237857
chr15	78751197	78751198	Promoter (<=1kb)	15	78752107	78753373	1267	1	ENST00000434914	-909	ENSG00000238166	ENSG00000238166
chr22	30289778	30289779	Promoter (<=1kb)	22	30285117	30289627	4511	2	ENST00000407689	-152	ENSG00000239282	ENSG00000239282
chr7	100335928	100335929	Promoter (<=1kb)	7	100336079	100351900	15822	1	ENST00000473757	-150	ENSG00000242294	ENSG00000242294
chr16	401810	401811	Promoter (<=1kb)	16	401826	412487	10662	1	ENST00000219481	-15	ENSG00000242612	ENSG00000242612
chr7	135662391	135662392	Promoter (<=1kb)	7	135662496	135691873	29378	1	ENST00000509448	-104	ENSG00000243317	ENSG00000243317
chr7	149285217	149285218	Promoter (<=1kb)	7	149285281	149293762	8482	1	ENST00000426347	-63	ENSG00000244560	ENSG00000244560
chr4	7103420	7103421	Promoter (<=1kb)	4	7101240	7103385	2146	2	ENST00000501888	-36	ENSG00000245468	ENSG00000245468
chr5	68434303	68434304	Promoter (<=1kb)	5	68430427	68434481	4055	2	ENST00000507733	177	ENSG00000248884	ENSG00000248884
chr5	173145086	173145087	Promoter (<=1kb)	5	173144162	173145039	878	2	ENST00000521251	-48	ENSG00000253172	ENSG00000253172
chr8	102864249	102864250	Promoter (<=1kb)	8	102864300	102880214	15915	1	ENST00000522939	-50	ENSG00000253320	ENSG00000253320
chr8	102806599	102806600	Promoter (<=1kb)	8	102806822	102809971	3150	1	ENST00000517910	-222	ENSG00000253669	ENSG00000253669
chr8	143718958	143718959	Promoter (<=1kb)	8	143718246	143718891	646	2	ENST00000527908	-68	ENSG00000254548	ENSG00000254548
chr17	64497052	64497053	Promoter (<=1kb)	17	64477785	64497036	19252	2	ENST00000539111	-17	ENSG00000256525	ENSG00000256525
chr14	61751159	61751160	Promoter (<=1kb)	14	61715558	61751097	35540	2	ENST00000554254	-63	ENSG00000258667	ENSG00000258667
chr15	52019142	52019143	Promoter (<=1kb)	15	52010999	52019095	8097	2	ENST00000561318	-48	ENSG00000259438	ENSG00000259438
chr5	10353605	10353606	Promoter (<=1kb)	5	10352701	10353601	901	2	ENST00000561606	-5	ENSG00000259802	ENSG00000259802
chr16	67562125	67562126	Promoter (<=1kb)	16	67561411	67562309	899	2	ENST00000562846	183	ENSG00000259804	ENSG00000259804
chr9	136109759	136109760	Promoter (<=1kb)	9	136108105	136109424	1320	2	ENST00000563018	-336	ENSG00000260193	ENSG00000260193
chr16	87493186	87493187	Promoter (<=1kb)	16	87493274	87497166	3893	1	ENST00000565824	-87	ENSG00000260750	ENSG00000260750
chr16	82170322	82170323	Promoter (<=1kb)	16	82170296	82175803	5508	1	ENST00000563841	27	ENSG00000261029	ENSG00000261029
chr16	8869169	8869170	Promoter (<=1kb)	16	8869251	8870032	782	1	ENST00000570290	-81	ENSG00000261481	ENSG00000261481
chr16	1078741	1078742	Promoter (<=1kb)	16	1077722	1078731	1010	2	ENST00000624643	-11	ENSG00000261713	ENSG00000261713
chr3	136752573	136752574	Promoter (<=1kb)	3	136752630	136755780	3151	1	ENST00000564748	-56	ENSG00000261758	ENSG00000261758
chr16	4253826	4253827	Promoter (<=1kb)	16	4245825	4253789	7965	2	ENST00000573042	-38	ENSG00000262468	ENSG00000262468
chr15	92904382	92904383	Promoter (<=1kb)	15	92904399	92904475	77	1	ENST00000577670	-16	ENSG00000264173	ENSG00000264173
chr1	150010850	150010851	Promoter (<=1kb)	1	149937812	150010676	72865	2	ENST00000581312	-175	ENSG00000264522	ENSG00000264522
chr16	2532022	2532023	Promoter (<=1kb)	16	2531922	2532005	84	2	ENST00000581887	-18	ENSG00000266232	ENSG00000266232
chr17	27332937	27332938	Promoter (<=1kb)	17	27333256	27348491	15236	1	ENST00000581118	-318	ENSG00000266313	ENSG00000266313
chr17	59964797	59964798	Promoter (<=1kb)	17	59964832	59973104	8273	1	ENST00000593015	-34	ENSG00000267302	ENSG00000267302
chr3	129893879	129893880	Promoter (<=1kb)	3	129893882	129905861	11980	1	ENST00000605698	-2	ENSG00000271270	ENSG00000271270
chr1	145958021	145958022	Promoter (<=1kb)	1	145933423	145958001	24579	2	ENST00000604000	-21	ENSG00000271601	ENSG00000271601
chr20	46689559	46689560	Promoter (<=1kb)	20	46689659	46690289	631	1	ENST00000606362	-99	ENSG00000271784	ENSG00000271784
chr6	10747674	10747675	Promoter (<=1kb)	6	10746953	10747663	711	2	ENST00000606652	-12	ENSG00000272097	ENSG00000272097
chr6	136550495	136550496	Promoter (<=1kb)	6	136550661	136552554	1894	1	ENST00000607749	-165	ENSG00000272189	ENSG00000272189
chr2	55617822	55617823	Promoter (<=1kb)	2	55617909	55618373	465	1	ENST00000608113	-86	ENSG00000272606	ENSG00000272606
chr3	75435664	75435665	Promoter (<=1kb)	3	75435348	75457486	22139	1	ENST00000608169	317	ENSG00000272690	ENSG00000272690
chr12	121797291	121797292	Promoter (<=1kb)	12	121797511	121801972	4462	1	ENST00000609067	-219	ENSG00000272849	ENSG00000272849
chr17	64662341	64662342	Promoter (<=1kb)	17	64662278	64662378	101	2	ENST00000618769	36	ENSG00000274483	ENSG00000274483
chr1	144560837	144560838	Promoter (<=1kb)	1	144560666	144560829	164	2	ENST00000610976	-9	ENSG00000277918	ENSG00000277918
chr5	133611188	133611189	Promoter (1-2kb)	5	133196455	133612564	416110	2	ENST00000265342	1375	ENSG00000053108	ENSG00000053108
chr20	51767271	51767272	Promoter (1-2kb)	20	51596514	51768328	171815	2	ENST00000311637	1056	ENSG00000054793	ENSG00000054793
chr16	4768732	4768733	Promoter (1-2kb)	16	4765902	4767624	1723	2	ENST00000585977	-1109	ENSG00000103199	ENSG00000103199
chr19	14406066	14406067	Promoter (1-2kb)	19	14404370	14405605	1236	1	ENST00000591565	1697	ENSG00000123146	ENSG00000123146
chr16	90077494	90077495	Promoter (1-2kb)	16	90061452	90075930	14479	2	ENST00000564210	-1565	ENSG00000126856	ENSG00000126856
chr19	18279643	18279644	Promoter (1-2kb)	19	18280019	18280929	911	2	ENST00000600972	1285	ENSG00000130522	ENSG00000130522
chr15	66701027	66701028	Promoter (1-2kb)	15	66702228	66782848	80621	1	ENST00000288840	-1200	ENSG00000137834	ENSG00000137834
chr12	56126338	56126339	Promoter (1-2kb)	12	56128056	56144671	16616	1	ENST00000394048	-1717	ENSG00000139641	ENSG00000139641
chr6	24359994	24359995	Promoter (1-2kb)	6	24171756	24358052	186297	2	ENST00000378454	-1943	ENSG00000146038	ENSG00000146038
chr1	155001223	155001224	Promoter (1-2kb)	1	155002630	155018522	15893	1	ENST00000417934	-1406	ENSG00000160685	ENSG00000160685
chr8	144472521	144472522	Promoter (1-2kb)	8	144470582	144472808	2227	1	ENST00000531423	1940	ENSG00000167702	ENSG00000167702
chr14	75277056	75277057	Promoter (1-2kb)	14	75278774	75282230	3457	1	ENST00000303562	-1717	ENSG00000170345	ENSG00000170345
chr11	65574387	65574388	Promoter (1-2kb)	11	65576038	65592650	16613	1	ENST00000309295	-1650	ENSG00000173442	ENSG00000173442
chr8	143952842	143952843	Promoter (1-2kb)	8	143915153	143953920	38768	2	ENST00000354958	1077	ENSG00000178209	ENSG00000178209
chr17	59845714	59845715	Promoter (1-2kb)	17	59847438	59847544	107	2	ENST00000364654	1829	ENSG00000201524	ENSG00000201524
chr1	153783821	153783822	Promoter (1-2kb)	1	153785720	153785821	102	2	ENST00000384312	1999	ENSG00000207039	ENSG00000207039
chr2	25377001	25377002	Promoter (1-2kb)	2	25369173	25375845	6673	2	ENST00000431557	-1157	ENSG00000235072	ENSG00000235072
chr2	73983873	73983874	Promoter (1-2kb)	2	73985132	73986343	1212	1	ENST00000441217	-1258	ENSG00000235499	ENSG00000235499
chr16	75517443	75517444	Promoter (1-2kb)	16	75504658	75516280	11623	2	ENST00000571737	-1164	ENSG00000262583	ENSG00000262583
chr17	64776953	64776954	Promoter (1-2kb)	17	64778842	64778937	96	2	ENST00000583567	1983	ENSG00000265982	ENSG00000265982
chr17	75589296	75589297	Promoter (1-2kb)	17	75590341	75591246	906	1	ENST00000578564	-1044	ENSG00000266714	ENSG00000266714
chr16	2023342	2023343	Promoter (2-3kb)	16	2025356	2036389	11034	1	ENST00000567504	-2013	ENSG00000065054	ENSG00000065054
chr20	63475374	63475375	Promoter (2-3kb)	20	63433679	63472638	38960	2	ENST00000344425	-2737	ENSG00000075043	ENSG00000075043
chr7	151992520	151992521	Promoter (2-3kb)	7	151994939	152007944	13006	1	ENST00000483959	-2418	ENSG00000106648	ENSG00000106648
chr19	11293960	11293961	Promoter (2-3kb)	19	11296139	11306603	10465	1	ENST00000621731	-2178	ENSG00000130167	ENSG00000130167
chr1	204080566	204080567	Promoter (2-3kb)	1	204078129	204116627	38499	1	ENST00000528591	2438	ENSG00000143842	ENSG00000143842
chr16	84014076	84014077	Promoter (2-3kb)	16	84009667	84016756	7090	2	ENST00000568003	2679	ENSG00000166558	ENSG00000166558
chr14	23237872	23237873	Promoter (2-3kb)	14	23240346	23272891	32546	1	ENST00000430154	-2473	ENSG00000215277	ENSG00000215277
chr16	89926197	89926198	Promoter (2-3kb)	16	89923366	89934001	10636	1	ENST00000553967	2832	ENSG00000258947	ENSG00000258947
chr19	13833780	13833781	Promoter (2-3kb)	19	13834516	13836289	1774	2	ENST00000587762	2508	ENSG00000267519	ENSG00000267519
chr8	144685979	144685980	Promoter (2-3kb)	8	144683169	144683464	296	1	ENST00000617099	2811	ENSG00000274772	ENSG00000274772
MCF7: TBX2 ChIP peaks containing KLF12 motif (hg38)					Consensus: GCCCCGCCC
Chrom	Start	End	annotation	geneChr	geneStart	geneEnd	geneLength	geneStrand	transcriptId	distanceToTSS	geneName	geneId
chr16	22190572	22190573	3' UTR	16	22206282	22288732	82451	1	ENST00000263026	-15709	ENSG00000103319	ENSG00000103319
chr3	12810267	12810268	3' UTR	3	12807133	12810153	3021	1	ENST00000466558	3135	ENSG00000144712	ENSG00000144712
chr5	178124503	178124504	3' UTR	5	178130996	178148568	17573	1	ENST00000313386	-6492	ENSG00000145916	ENSG00000145916
chr16	2905425	2905426	Distal Intergenic	16	2911937	2951208	39272	1	ENST00000253928	-6511	ENSG00000059122	ENSG00000059122
chr14	77033382	77033383	Distal Intergenic	14	77024543	77028699	4157	2	ENST00000238647	-4684	ENSG00000119669	ENSG00000119669
chr20	48620610	48620611	Distal Intergenic	20	48642113	48642738	626	2	ENST00000496915	22127	ENSG00000124126	ENSG00000124126
chr20	48621103	48621104	Distal Intergenic	20	48642113	48642738	626	2	ENST00000496915	21634	ENSG00000124126	ENSG00000124126
chr20	49979179	49979180	Distal Intergenic	20	49982999	49988886	5888	1	ENST00000244050	-3819	ENSG00000124216	ENSG00000124216
chr20	58179753	58179754	Distal Intergenic	20	58150904	58161150	10247	1	ENST00000371168	28850	ENSG00000124237	ENSG00000124237
chr2	73177553	73177554	Distal Intergenic	2	73088942	73156721	67780	2	ENST00000475951	-20833	ENSG00000135631	ENSG00000135631
chr3	64030912	64030913	Distal Intergenic	3	64010550	64024010	13461	2	ENST00000394431	-6903	ENSG00000163636	ENSG00000163636
chr8	140464503	140464504	Distal Intergenic	8	139730343	140458579	728237	2	ENST00000389328	-5925	ENSG00000167632	ENSG00000167632
chr14	100193080	100193081	Distal Intergenic	14	100143957	100160163	16207	2	ENST00000305631	-32918	ENSG00000168350	ENSG00000168350
chr1	116139254	116139255	Distal Intergenic	1	116123873	116128247	4375	1	ENST00000464946	15382	ENSG00000173212	ENSG00000173212
chr11	73779528	73779529	Distal Intergenic	11	73787316	73864611	77296	1	ENST00000310614	-7787	ENSG00000175581	ENSG00000175581
chr10	5488951	5488952	Distal Intergenic	10	5498697	5499555	859	2	ENST00000380332	10603	ENSG00000178372	ENSG00000178372
chr16	88443114	88443115	Distal Intergenic	16	88453317	88537016	83700	1	ENST00000319555	-10202	ENSG00000179588	ENSG00000179588
chr17	61417009	61417010	Distal Intergenic	17	61411751	61413280	1530	1	ENST00000623772	5259	ENSG00000187013	ENSG00000187013
chr3	128584583	128584584	Distal Intergenic	3	128572000	128576086	4087	2	ENST00000356020	-8498	ENSG00000198685	ENSG00000198685
chr19	13841589	13841590	Distal Intergenic	19	13836587	13836659	73	2	ENST00000385245	-4931	ENSG00000207980	ENSG00000207980
chr6	34224011	34224012	Distal Intergenic	6	34219439	34220066	628	1	ENST00000399027	4573	ENSG00000214810	ENSG00000214810
chr6	53359521	53359522	Distal Intergenic	6	53354715	53355065	351	1	ENST00000406329	4807	ENSG00000219863	ENSG00000219863
chr9	134443545	134443546	Distal Intergenic	9	134505472	134521442	15971	1	ENST00000444936	-61926	ENSG00000223795	ENSG00000223795
chr1	116817802	116817803	Distal Intergenic	1	116775104	116775623	520	2	ENST00000456305	-42180	ENSG00000225079	ENSG00000225079
chr2	61764407	61764408	Distal Intergenic	2	61803143	61803388	246	1	ENST00000416921	-38735	ENSG00000227361	ENSG00000227361
chr20	62624032	62624033	Distal Intergenic	20	62633772	62635862	2091	1	ENST00000418953	-9739	ENSG00000229882	ENSG00000229882
chr3	194871691	194871692	Distal Intergenic	3	194827890	194832592	4703	1	ENST00000427064	43802	ENSG00000238031	ENSG00000238031
chr9	121546192	121546193	Distal Intergenic	9	121539876	121539962	87	1	ENST00000517131	6317	ENSG00000252940	ENSG00000252940
chr8	102810846	102810847	Distal Intergenic	8	102806822	102809971	3150	1	ENST00000517910	4025	ENSG00000253669	ENSG00000253669
chr8	128344159	128344160	Distal Intergenic	8	128406261	128415381	9121	2	ENST00000517583	71221	ENSG00000254275	ENSG00000254275
chr14	35341826	35341827	Distal Intergenic	14	35362232	35363628	1397	2	ENST00000555024	21801	ENSG00000258860	ENSG00000258860
chr15	85168818	85168819	Distal Intergenic	15	85178628	85178806	179	2	ENST00000561005	9987	ENSG00000259270	ENSG00000259270
chr16	89247490	89247491	Distal Intergenic	16	89226807	89228692	1886	2	ENST00000563182	-18799	ENSG00000260659	ENSG00000260659
chr2	94208942	94208943	Distal Intergenic	2	94582873	94585473	2601	2	ENST00000562856	376530	ENSG00000261522	ENSG00000261522
chr16	3152939	3152940	Distal Intergenic	16	3156736	3157483	748	2	ENST00000570843	4543	ENSG00000261889	ENSG00000261889
chr9	126722584	126722585	Distal Intergenic	9	126718243	126718333	91	2	ENST00000579759	-4252	ENSG00000266403	ENSG00000266403
chr21	6372139	6372140	Distal Intergenic	21	6365955	6366055	101	1	ENST00000615262	6185	ENSG00000276902	ENSG00000276902
chr1	146387477	146387478	Distal Intergenic	1	146377104	146377184	81	2	ENST00000622738	-10294	ENSG00000277573	ENSG00000277573
chr1	144546523	144546524	Distal Intergenic	1	144551779	144551943	165	2	ENST00000617626	5419	ENSG00000278099	ENSG00000278099
chr17	48025365	48025366	Downstream (<1kb)	17	48026171	48028560	2390	2	ENST00000585182	3194	ENSG00000005243	ENSG00000005243
chr10	72332149	72332150	Downstream (<1kb)	10	72335557	72336865	1309	2	ENST00000473051	4715	ENSG00000148719	ENSG00000148719
chr12	52895551	52895552	Downstream (1-2kb)	12	52898469	52901867	3399	2	ENST00000547031	6315	ENSG00000170421	ENSG00000170421
chr1	201480646	201480647	Downstream (2-3kb)	1	201465958	201469237	3280	2	ENST00000367309	-11410	ENSG00000174307	ENSG00000174307
chr3	9500710	9500711	Exon (ENST00000287585/ENSG00000156959, exon 1 of 4)	3	9475050	9475659	610	1	ENST00000466826	25661	ENSG00000168137	ENSG00000168137
chr12	121839661	121839662	Exon (ENST00000289004/ENSG00000158104, exon 1 of 14)	12	121846862	121849791	2930	2	ENST00000543869	10129	ENSG00000158104	ENSG00000158104
chr7	43986217	43986218	Exon (ENST00000420754/ENSG00000239556, exon 2 of 6)	7	43984994	43990207	5214	2	ENST00000420754	3989	ENSG00000239556	ENSG00000239556
chr1	196992066	196992067	Intron (ENST00000256785/ENSG00000134389, intron 3 of 9)	1	196977556	197009674	32119	1	ENST00000256785	14511	ENSG00000134389	ENSG00000134389
chr1	204288427	204288428	Intron (ENST00000272203/ENSG00000143850, intron 1 of 22)	1	204277005	204277948	944	1	ENST00000437919	11423	ENSG00000231691	ENSG00000231691
chr9	94783343	94783344	Intron (ENST00000277198/ENSG00000148120, intron 3 of 7)	9	94760438	95087159	326722	1	ENST00000428313	22906	ENSG00000148120	ENSG00000148120
chr2	201613090	201613091	Intron (ENST00000286195/ENSG00000155754, intron 1 of 14)	2	201487525	201619154	131630	2	ENST00000439802	6063	ENSG00000155754	ENSG00000155754
chr5	10302047	10302048	Intron (ENST00000296658/ENSG00000164237, intron 1 of 5)	5	10307197	10307548	352	2	ENST00000506224	5500	ENSG00000164237	ENSG00000164237
chr11	61141779	61141780	Intron (ENST00000301765/ENSG00000167987, intron 1 of 4)	11	61143380	61145464	2085	2	ENST00000624057	3684	ENSG00000279549	ENSG00000279549
chr7	4745120	4745121	Intron (ENST00000328914/ENSG00000164916, intron 2 of 8)	7	4740859	4755051	14193	1	ENST00000460979	4262	ENSG00000164916	ENSG00000164916
chr1	180168172	180168173	Intron (ENST00000367602/ENSG00000116260, intron 2 of 11)	1	180154897	180198034	43138	1	ENST00000367600	13276	ENSG00000116260	ENSG00000116260
chr20	51456670	51456671	Intron (ENST00000371564/ENSG00000101096, intron 5 of 10)	20	51452905	51452977	73	2	ENST00000582236	-3694	ENSG00000266761	ENSG00000266761
chr20	36436359	36436360	Intron (ENST00000373913/ENSG00000080845, intron 4 of 12)	20	36461338	36528637	67300	1	ENST00000475894	-24978	ENSG00000080845	ENSG00000080845
chr8	124593082	124593083	Intron (ENST00000378017/ENSG00000170873, intron 3 of 13)	8	124579631	124580648	1018	1	ENST00000606244	13452	ENSG00000272486	ENSG00000272486
chr14	99563309	99563310	Intron (ENST00000380243/ENSG00000205476, intron 1 of 5)	14	99516265	99572975	56711	2	ENST00000556348	9665	ENSG00000205476	ENSG00000205476
chr11	66868806	66868807	Intron (ENST00000393955/ENSG00000173599, intron 8 of 20)	11	66857883	66860475	2593	2	ENST00000530187	-8332	ENSG00000173599	ENSG00000173599
chr12	124393169	124393170	Intron (ENST00000405201/ENSG00000196498, intron 16 of 46)	12	124372460	124388824	16365	2	ENST00000448614	-4346	ENSG00000196498	ENSG00000196498
chr16	85645476	85645477	Intron (ENST00000405402/ENSG00000131149, intron 1 of 14)	16	85654432	85676204	21773	1	ENST00000412692	-8955	ENSG00000131149	ENSG00000131149
chr3	4868660	4868661	Intron (ENST00000449914/ENSG00000235978, intron 1 of 3)	3	4814294	4856755	42462	2	ENST00000465436	-11906	ENSG00000235978	ENSG00000235978
chr13	33542688	33542689	Intron (ENST00000454681/ENSG00000230490, intron 1 of 5)	13	33511330	33524322	12993	2	ENST00000437698	-18367	ENSG00000230490	ENSG00000230490
chr17	62779150	62779151	Intron (ENST00000456609/ENSG00000173838, intron 3 of 10)	17	62749976	62759991	10016	2	ENST00000582568	-19160	ENSG00000173838	ENSG00000173838
chr9	137311610	137311611	Intron (ENST00000491734/ENSG00000187609, intron 13 of 14)	9	137300482	137302251	1770	2	ENST00000356628	-9360	ENSG00000198435	ENSG00000198435
chr3	64533809	64533810	Intron (ENST00000498707/ENSG00000163638, intron 37 of 39)	3	64516915	64539217	22303	2	ENST00000467257	5407	ENSG00000163638	ENSG00000163638
chr8	127860078	127860079	Intron (ENST00000504719/ENSG00000249859, intron 2 of 2)	8	127855155	127855319	165	1	ENST00000615442	4924	ENSG00000249859	ENSG00000249859
chr5	134466754	134466755	Intron (ENST00000513329/ENSG00000250994, intron 1 of 1)	5	134429051	134460615	31565	2	ENST00000512748	-6140	ENSG00000250564	ENSG00000250564
chr12	52033080	52033081	Intron (ENST00000548977/ENSG00000123358, intron 1 of 2)	12	52037177	52055197	18021	1	ENST00000546842	-4096	ENSG00000123358	ENSG00000123358
chr12	49234647	49234648	Intron (ENST00000550574/ENSG00000167553, intron 2 of 2)	12	49228043	49269937	41895	1	ENST00000552125	6605	ENSG00000167553	ENSG00000167553
chr14	100214705	100214706	Intron (ENST00000554537/ENSG00000258982, intron 1 of 1)	14	100238298	100239346	1049	1	ENST00000554371	-23592	ENSG00000100811	ENSG00000100811
chr15	50003851	50003852	Intron (ENST00000559726/ENSG00000104043, intron 8 of 28)	15	49982443	49982561	119	1	ENST00000364216	21409	ENSG00000201086	ENSG00000201086
chr17	64774393	64774394	Intron (ENST00000578492/ENSG00000215769, intron 2 of 11)	17	64778842	64778937	96	2	ENST00000583567	4543	ENSG00000265982	ENSG00000265982
chr7	92134523	92134524	Promoter (<=1kb)	7	92112151	92134530	22380	2	ENST00000003100	6	ENSG00000001630	ENSG00000001630
chr7	87345616	87345617	Promoter (<=1kb)	7	87345681	87399481	53801	1	ENST00000419147	-64	ENSG00000005469	ENSG00000005469
chr7	98401242	98401243	Promoter (<=1kb)	7	98308304	98401068	92765	2	ENST00000462558	-175	ENSG00000006453	ENSG00000006453
chr17	28645270	28645271	Promoter (<=1kb)	17	28639061	28645155	6095	2	ENST00000580882	-116	ENSG00000007202	ENSG00000007202
chr16	1612284	1612285	Promoter (<=1kb)	16	1612325	1677908	65584	1	ENST00000397412	-40	ENSG00000007545	ENSG00000007545
chr6	111483824	111483825	Promoter (<=1kb)	6	111299052	111483715	184664	2	ENST00000435970	-110	ENSG00000009413	ENSG00000009413
chr1	171781374	171781375	Promoter (<=1kb)	1	171781664	171786080	4417	1	ENST00000485629	-289	ENSG00000010165	ENSG00000010165
chr14	93207180	93207181	Promoter (<=1kb)	14	93207241	93218557	11317	1	ENST00000554232	-60	ENSG00000012963	ENSG00000012963
chr17	44324939	44324940	Promoter (<=1kb)	17	44319625	44324870	5246	2	ENST00000225308	-70	ENSG00000013306	ENSG00000013306
chr7	151341725	151341726	Promoter (<=1kb)	7	151341711	151378449	36739	1	ENST00000568733	15	ENSG00000013374	ENSG00000013374
chr8	143541472	143541473	Promoter (<=1kb)	8	143437655	143541453	103799	2	ENST00000262577	-20	ENSG00000014164	ENSG00000014164
chr20	56468599	56468600	Promoter (<=1kb)	20	56468591	56519449	50859	1	ENST00000357348	9	ENSG00000022277	ENSG00000022277
chr1	193105476	193105477	Promoter (<=1kb)	1	193096468	193105431	8964	2	ENST00000367439	-46	ENSG00000023572	ENSG00000023572
chr20	44960472	44960473	Promoter (<=1kb)	20	44942130	44960486	18357	2	ENST00000372813	13	ENSG00000025772	ENSG00000025772
chr6	136289951	136289952	Promoter (<=1kb)	6	136256863	136289851	32989	2	ENST00000531224	-101	ENSG00000029363	ENSG00000029363
chr10	73997904	73997905	Promoter (<=1kb)	10	73998114	74118048	119935	1	ENST00000624354	-209	ENSG00000035403	ENSG00000035403
chr16	71723975	71723976	Promoter (<=1kb)	16	71648170	71723882	75713	2	ENST00000567016	-94	ENSG00000040199	ENSG00000040199
chr5	176647342	176647343	Promoter (<=1kb)	5	176647387	176659020	11634	1	ENST00000310032	-44	ENSG00000048140	ENSG00000048140
chr12	51391734	51391735	Promoter (<=1kb)	12	51391736	51462892	71157	1	ENST00000547697	-1	ENSG00000050438	ENSG00000050438
chr16	75251715	75251716	Promoter (<=1kb)	16	75229030	75251609	22580	2	ENST00000162330	-107	ENSG00000050820	ENSG00000050820
chr1	114780554	114780555	Promoter (<=1kb)	1	114779098	114780537	1440	2	ENST00000462123	-18	ENSG00000052723	ENSG00000052723
chr18	23872941	23872942	Promoter (<=1kb)	18	23872840	23954939	82100	1	ENST00000269217	102	ENSG00000053747	ENSG00000053747
chr10	5813549	5813550	Promoter (<=1kb)	10	5765223	5813549	48327	2	ENST00000380191	-1	ENSG00000057608	ENSG00000057608
chr16	22297263	22297264	Promoter (<=1kb)	16	22297375	22335101	37727	1	ENST00000615879	-111	ENSG00000058600	ENSG00000058600
chr16	2911823	2911824	Promoter (<=1kb)	16	2911937	2951208	39272	1	ENST00000253928	-113	ENSG00000059122	ENSG00000059122
chr17	60526162	60526163	Promoter (<=1kb)	17	60447746	60526132	78387	2	ENST00000589341	-31	ENSG00000062725	ENSG00000062725
chr12	53006237	53006238	Promoter (<=1kb)	12	53006282	53021758	15477	1	ENST00000551527	-44	ENSG00000063046	ENSG00000063046
chr10	12129516	12129517	Promoter (<=1kb)	10	12129637	12155404	25768	1	ENST00000379051	-120	ENSG00000065665	ENSG00000065665
chr14	92794097	92794098	Promoter (<=1kb)	14	92794231	92839963	45733	1	ENST00000163416	-133	ENSG00000066455	ENSG00000066455
chr7	100177486	100177487	Promoter (<=1kb)	7	100177563	100214380	36818	1	ENST00000426455	-76	ENSG00000066923	ENSG00000066923
chr10	1048945	1048946	Promoter (<=1kb)	10	1042677	1048935	6259	2	ENST00000482091	-11	ENSG00000067064	ENSG00000067064
chr15	73992324	73992325	Promoter (<=1kb)	15	73988654	73992318	3665	2	ENST00000566081	-7	ENSG00000067221	ENSG00000067221
chr15	72231301	72231302	Promoter (<=1kb)	15	72202533	72231225	28693	2	ENST00000569857	-77	ENSG00000067225	ENSG00000067225
chr15	72230355	72230356	Promoter (<=1kb)	15	72199629	72229722	30094	2	ENST00000568459	-634	ENSG00000067225	ENSG00000067225
chr17	60078695	60078696	Promoter (<=1kb)	17	60072221	60078912	6692	2	ENST00000593228	216	ENSG00000068097	ENSG00000068097
chr10	132537391	132537392	Promoter (<=1kb)	10	132537820	132783480	245661	1	ENST00000368594	-428	ENSG00000068383	ENSG00000068383
chr1	205750384	205750385	Promoter (<=1kb)	1	205712819	205750276	37458	2	ENST00000367142	-109	ENSG00000069275	ENSG00000069275
chr1	205749505	205749506	Promoter (<=1kb)	1	205712819	205750276	37458	2	ENST00000367142	770	ENSG00000069275	ENSG00000069275
chr15	52179996	52179997	Promoter (<=1kb)	15	52122206	52180001	57796	2	ENST00000358784	4	ENSG00000069966	ENSG00000069966
chr7	97872462	97872463	Promoter (<=1kb)	7	97852146	97872467	20322	2	ENST00000422745	4	ENSG00000070669	ENSG00000070669
chr8	100722119	100722120	Promoter (<=1kb)	8	100718120	100722092	3973	2	ENST00000520142	-28	ENSG00000070756	ENSG00000070756
chr5	150357613	150357614	Promoter (<=1kb)	5	150357639	150400307	42669	1	ENST00000377797	-25	ENSG00000070814	ENSG00000070814
chr14	81533985	81533986	Promoter (<=1kb)	14	81471549	81533861	62313	2	ENST00000336735	-125	ENSG00000071537	ENSG00000071537
chr6	170584725	170584726	Promoter (<=1kb)	6	170581748	170584692	2945	2	ENST00000614056	-34	ENSG00000071994	ENSG00000071994
chr17	75525554	75525555	Promoter (<=1kb)	17	75525726	75575208	49483	1	ENST00000167462	-171	ENSG00000073350	ENSG00000073350
chr7	87876327	87876328	Promoter (<=1kb)	7	87833568	87876349	42782	2	ENST00000341119	21	ENSG00000075303	ENSG00000075303
chr3	128726178	128726179	Promoter (<=1kb)	3	128726193	128814353	88161	1	ENST00000482525	-14	ENSG00000075785	ENSG00000075785
chr3	12556904	12556905	Promoter (<=1kb)	3	12557014	12583713	26700	1	ENST00000170447	-109	ENSG00000075975	ENSG00000075975
chr19	10335041	10335042	Promoter (<=1kb)	19	10333778	10334723	946	2	ENST00000592945	-319	ENSG00000076662	ENSG00000076662
chr1	202342066	202342067	Promoter (<=1kb)	1	202331837	202341980	10144	2	ENST00000487227	-87	ENSG00000077152	ENSG00000077152
chr1	202348612	202348613	Promoter (<=1kb)	1	202348699	202592706	244008	1	ENST00000608999	-86	ENSG00000077157	ENSG00000077157
chr11	76860860	76860861	Promoter (<=1kb)	11	76860867	77019767	158901	1	ENST00000534206	-6	ENSG00000078124	ENSG00000078124
chr12	4321163	4321164	Promoter (<=1kb)	12	4321205	4354593	33389	1	ENST00000179259	-41	ENSG00000078237	ENSG00000078237
chr2	15591833	15591834	Promoter (<=1kb)	2	15591851	15631100	39250	1	ENST00000617198	-17	ENSG00000079785	ENSG00000079785
chr12	71754786	71754787	Promoter (<=1kb)	12	71754874	71800285	45412	1	ENST00000261263	-87	ENSG00000080371	ENSG00000080371
chr1	113390361	113390362	Promoter (<=1kb)	1	113390749	113682434	291686	1	ENST00000369617	-387	ENSG00000081026	ENSG00000081026
chr5	37379186	37379187	Promoter (<=1kb)	5	37379212	37753435	374224	1	ENST00000265107	-25	ENSG00000082068	ENSG00000082068
chr3	124887470	124887471	Promoter (<=1kb)	3	124761948	124887297	125350	2	ENST00000296181	-174	ENSG00000082781	ENSG00000082781
chr9	86354524	86354525	Promoter (<=1kb)	9	86287733	86354454	66722	2	ENST00000375960	-71	ENSG00000083223	ENSG00000083223
chr2	26034008	26034009	Promoter (<=1kb)	2	26034107	26135347	101241	1	ENST00000495146	-98	ENSG00000084733	ENSG00000084733
chr15	80059534	80059535	Promoter (<=1kb)	15	80059568	80138392	78825	1	ENST00000613266	-33	ENSG00000086666	ENSG00000086666
chr17	44200177	44200178	Promoter (<=1kb)	17	44194240	44200113	5874	2	ENST00000593073	-65	ENSG00000087152	ENSG00000087152
chr14	52552676	52552677	Promoter (<=1kb)	14	52439259	52552522	113264	2	ENST00000554399	-155	ENSG00000087301	ENSG00000087301
chr20	56629257	56629258	Promoter (<=1kb)	20	56629302	56639283	9982	1	ENST00000201031	-44	ENSG00000087510	ENSG00000087510
chr20	21125980	21125981	Promoter (<=1kb)	20	21125983	21246618	120636	1	ENST00000619574	-2	ENSG00000088970	ENSG00000088970
chr14	102592513	102592514	Promoter (<=1kb)	14	102592661	102730576	137916	1	ENST00000262241	-147	ENSG00000089902	ENSG00000089902
chr9	92115469	92115470	Promoter (<=1kb)	9	92059179	92115384	56206	2	ENST00000482632	-86	ENSG00000090054	ENSG00000090054
chr15	64989912	64989913	Promoter (<=1kb)	15	64982933	64989911	6979	2	ENST00000558339	-2	ENSG00000090487	ENSG00000090487
chr7	105522349	105522350	Promoter (<=1kb)	7	105439661	105522267	82607	2	ENST00000481939	-83	ENSG00000091127	ENSG00000091127
chr14	22957133	22957134	Promoter (<=1kb)	14	22946270	22957137	10868	2	ENST00000555986	3	ENSG00000092036	ENSG00000092036
chr9	98056586	98056587	Promoter (<=1kb)	9	98056739	98083075	26337	1	ENST00000210444	-152	ENSG00000095380	ENSG00000095380
chr10	95561506	95561507	Promoter (<=1kb)	10	95311773	95561414	249642	2	ENST00000306402	-93	ENSG00000095637	ENSG00000095637
chr6	44246419	44246420	Promoter (<=1kb)	6	44246166	44253888	7723	1	ENST00000620073	254	ENSG00000096384	ENSG00000096384
chr19	18097722	18097723	Promoter (<=1kb)	19	18097793	18151692	53900	1	ENST00000262811	-70	ENSG00000099308	ENSG00000099308
chr22	31753903	31753904	Promoter (<=1kb)	22	31753951	31907034	153084	1	ENST00000535622	-47	ENSG00000100150	ENSG00000100150
chr22	29883119	29883120	Promoter (<=1kb)	22	29883155	30027880	144726	1	ENST00000401950	-35	ENSG00000100330	ENSG00000100330
chr14	50116626	50116627	Promoter (<=1kb)	14	50109537	50116600	7064	2	ENST00000395859	-27	ENSG00000100483	ENSG00000100483
chr14	52791633	52791634	Promoter (<=1kb)	14	52775194	52791601	16408	2	ENST00000216410	-33	ENSG00000100522	ENSG00000100522
chr14	77616768	77616769	Promoter (<=1kb)	14	77505997	77616773	110777	2	ENST00000216484	4	ENSG00000100596	ENSG00000100596
chr14	69767838	69767839	Promoter (<=1kb)	14	69767783	69768675	893	1	ENST00000555412	56	ENSG00000100650	ENSG00000100650
chr20	25391010	25391011	Promoter (<=1kb)	20	25294743	25390983	96241	2	ENST00000376542	-28	ENSG00000100997	ENSG00000100997
chr20	25585549	25585550	Promoter (<=1kb)	20	25452826	25585517	132692	2	ENST00000422516	-33	ENSG00000101004	ENSG00000101004
chr20	43666950	43666951	Promoter (<=1kb)	20	43667019	43716495	49477	1	ENST00000396863	-68	ENSG00000101057	ENSG00000101057
chr20	58981155	58981156	Promoter (<=1kb)	20	58981208	58995133	13926	1	ENST00000602795	-52	ENSG00000101158	ENSG00000101158
chr20	3768008	3768009	Promoter (<=1kb)	20	3753508	3767781	14274	2	ENST00000399672	-228	ENSG00000101220	ENSG00000101220
chr20	32207859	32207860	Promoter (<=1kb)	20	32207880	32238667	30788	1	ENST00000375749	-20	ENSG00000101346	ENSG00000101346
chrX	154378774	154378775	Promoter (<=1kb)	23	154379197	154381523	2327	1	ENST00000369842	-422	ENSG00000102119	ENSG00000102119
chr16	72008633	72008634	Promoter (<=1kb)	16	72008588	72027664	19077	1	ENST00000572887	46	ENSG00000102967	ENSG00000102967
chr16	68448630	68448631	Promoter (<=1kb)	16	68358325	68448688	90364	2	ENST00000219334	57	ENSG00000103056	ENSG00000103056
chr16	68234404	68234405	Promoter (<=1kb)	16	68232541	68234170	1630	2	ENST00000562738	-235	ENSG00000103067	ENSG00000103067
chr16	74985265	74985266	Promoter (<=1kb)	16	74871367	74985148	113782	2	ENST00000262144	-118	ENSG00000103091	ENSG00000103091
chr16	353167	353168	Promoter (<=1kb)	16	297844	352673	54830	2	ENST00000481769	-495	ENSG00000103126	ENSG00000103126
chr16	971054	971055	Promoter (<=1kb)	16	853634	970999	117366	2	ENST00000262301	-56	ENSG00000103227	ENSG00000103227
chr16	3401162	3401163	Promoter (<=1kb)	16	3401235	3405043	3809	1	ENST00000575752	-72	ENSG00000103343	ENSG00000103343
chr16	4476391	4476392	Promoter (<=1kb)	16	4476379	4510346	33968	1	ENST00000219700	13	ENSG00000103415	ENSG00000103415
chr16	14632830	14632831	Promoter (<=1kb)	16	14632815	14669236	36422	1	ENST00000261658	16	ENSG00000103429	ENSG00000103429
chr16	29811397	29811398	Promoter (<=1kb)	16	29811382	29812328	947	1	ENST00000568516	16	ENSG00000103495	ENSG00000103495
chr16	19555422	19555423	Promoter (<=1kb)	16	19555416	19700687	145272	1	ENST00000542263	7	ENSG00000103544	ENSG00000103544
chr15	49621024	49621025	Promoter (<=1kb)	15	49621037	49629967	8931	1	ENST00000557968	-12	ENSG00000104047	ENSG00000104047
chr8	67064337	67064338	Promoter (<=1kb)	8	67064368	67196263	131896	1	ENST00000262210	-30	ENSG00000104218	ENSG00000104218
chr8	89984240	89984241	Promoter (<=1kb)	8	89978282	89984237	5956	2	ENST00000517337	-4	ENSG00000104320	ENSG00000104320
chr8	78666027	78666028	Promoter (<=1kb)	8	78666047	78719765	53719	1	ENST00000263849	-19	ENSG00000104427	ENSG00000104427
chr8	102412830	102412831	Promoter (<=1kb)	8	102253012	102412841	159830	2	ENST00000520539	10	ENSG00000104517	ENSG00000104517
chr8	143617625	143617626	Promoter (<=1kb)	8	143612618	143617566	4949	2	ENST00000425753	-60	ENSG00000104522	ENSG00000104522
chr8	143609718	143609719	Promoter (<=1kb)	8	143605547	143609773	4227	2	ENST00000377579	54	ENSG00000104524	ENSG00000104524
chr8	124998386	124998387	Promoter (<=1kb)	8	124998497	125022281	23785	1	ENST00000523430	-110	ENSG00000104549	ENSG00000104549
chr19	14137034	14137035	Promoter (<=1kb)	19	14119509	14136956	17448	2	ENST00000263382	-79	ENSG00000105011	ENSG00000105011
chr19	11339707	11339708	Promoter (<=1kb)	19	11322046	11339668	17623	2	ENST00000222120	-40	ENSG00000105514	ENSG00000105514
chr19	12840789	12840790	Promoter (<=1kb)	19	12840503	12858921	18419	1	ENST00000588379	287	ENSG00000105613	ENSG00000105613
chr7	100612411	100612412	Promoter (<=1kb)	7	100612430	100615373	2944	1	ENST00000379527	-18	ENSG00000106330	ENSG00000106330
chr7	100539071	100539072	Promoter (<=1kb)	7	100539211	100562874	23664	1	ENST00000430857	-139	ENSG00000106351	ENSG00000106351
chr7	7182532	7182533	Promoter (<=1kb)	7	7182547	7238334	55788	1	ENST00000419721	-14	ENSG00000106392	ENSG00000106392
chr7	7968667	7968668	Promoter (<=1kb)	7	7968794	8089080	120287	1	ENST00000223145	-126	ENSG00000106415	ENSG00000106415
chr9	79571685	79571686	Promoter (<=1kb)	9	79571773	79725499	153727	1	ENST00000376552	-87	ENSG00000106829	ENSG00000106829
chr9	132355205	132355206	Promoter (<=1kb)	9	132261356	132354985	93630	2	ENST00000224140	-221	ENSG00000107290	ENSG00000107290
chr10	102432604	102432605	Promoter (<=1kb)	10	102424031	102432584	8554	2	ENST00000477994	-21	ENSG00000107874	ENSG00000107874
chr17	29294311	29294312	Promoter (<=1kb)	17	29255836	29294118	38283	2	ENST00000225388	-194	ENSG00000108256	ENSG00000108256
chr17	65137311	65137312	Promoter (<=1kb)	17	65137431	65158791	21361	1	ENST00000583473	-119	ENSG00000108370	ENSG00000108370
chr17	58514612	58514613	Promoter (<=1kb)	17	58508468	58514624	6157	2	ENST00000583656	11	ENSG00000108389	ENSG00000108389
chr17	59107050	59107051	Promoter (<=1kb)	17	58982651	59106921	124271	2	ENST00000393066	-130	ENSG00000108395	ENSG00000108395
chr17	59565620	59565621	Promoter (<=1kb)	17	59565623	59575364	9742	1	ENST00000580030	-2	ENSG00000108406	ENSG00000108406
chr17	47970925	47970926	Promoter (<=1kb)	17	47971008	47974409	3402	1	ENST00000579853	-82	ENSG00000108465	ENSG00000108465
chr17	63843004	63843005	Promoter (<=1kb)	17	63842466	63843065	600	2	ENST00000577990	60	ENSG00000108604	ENSG00000108604
chr17	55422134	55422135	Promoter (<=1kb)	17	55392613	55421992	29380	2	ENST00000262065	-143	ENSG00000108960	ENSG00000108960
chr17	28577010	28577011	Promoter (<=1kb)	17	28573115	28576948	3834	2	ENST00000395321	-63	ENSG00000109107	ENSG00000109107
chr11	47642643	47642644	Promoter (<=1kb)	11	47617316	47642623	25308	2	ENST00000302503	-21	ENSG00000109919	ENSG00000109919
chr11	64878687	64878688	Promoter (<=1kb)	11	64851642	64878719	27078	2	ENST00000320631	31	ENSG00000110047	ENSG00000110047
chr11	33257287	33257288	Promoter (<=1kb)	11	33257587	33357023	99437	1	ENST00000303296	-299	ENSG00000110422	ENSG00000110422
chr11	47269541	47269542	Promoter (<=1kb)	11	47269672	47278198	8527	1	ENST00000428807	-130	ENSG00000110514	ENSG00000110514
chr11	47565599	47565600	Promoter (<=1kb)	11	47565599	47572119	6521	1	ENST00000326656	1	ENSG00000110536	ENSG00000110536
chr12	108731640	108731641	Promoter (<=1kb)	12	108645109	108731596	86488	2	ENST00000261401	-45	ENSG00000110880	ENSG00000110880
chr12	30754965	30754966	Promoter (<=1kb)	12	30716623	30754951	38329	2	ENST00000537108	-15	ENSG00000110888	ENSG00000110888
chr12	122527070	122527071	Promoter (<=1kb)	12	122505059	122527000	21942	2	ENST00000532695	-71	ENSG00000111011	ENSG00000111011
chr12	52949034	52949035	Promoter (<=1kb)	12	52948964	52952901	3938	1	ENST00000388835	71	ENSG00000111057	ENSG00000111057
chr12	62935248	62935249	Promoter (<=1kb)	12	62643982	62935037	291056	2	ENST00000228705	-212	ENSG00000111110	ENSG00000111110
chr12	95474071	95474072	Promoter (<=1kb)	12	95474081	95514299	40219	1	ENST00000546753	-9	ENSG00000111142	ENSG00000111142
chr12	96036049	96036050	Promoter (<=1kb)	12	96000828	96035661	34834	2	ENST00000228740	-389	ENSG00000111144	ENSG00000111144
chr12	6384037	6384038	Promoter (<=1kb)	12	6384033	6391563	7531	1	ENST00000228918	5	ENSG00000111321	ENSG00000111321
chr12	55974024	55974025	Promoter (<=1kb)	12	55974011	55996683	22673	1	ENST00000360299	14	ENSG00000111540	ENSG00000111540
chr12	6946468	6946469	Promoter (<=1kb)	12	6946468	6952180	5713	1	ENST00000543115	1	ENSG00000111679	ENSG00000111679
chr12	22544666	22544667	Promoter (<=1kb)	12	22478028	22544546	66519	2	ENST00000541310	-121	ENSG00000111731	ENSG00000111731
chr6	42984409	42984410	Promoter (<=1kb)	6	42984499	43012342	27844	1	ENST00000485511	-89	ENSG00000112640	ENSG00000112640
chr5	180494268	180494269	Promoter (<=1kb)	5	180494412	180495755	1344	1	ENST00000510148	-143	ENSG00000113300	ENSG00000113300
chr3	141738134	141738135	Promoter (<=1kb)	3	141738204	141747560	9357	1	ENST00000273480	-69	ENSG00000114125	ENSG00000114125
chr3	142448089	142448090	Promoter (<=1kb)	3	142306607	142448062	141456	2	ENST00000264951	-28	ENSG00000114127	ENSG00000114127
chr3	108222565	108222566	Promoter (<=1kb)	3	108160812	108222570	61759	2	ENST00000264538	4	ENSG00000114446	ENSG00000114446
chr2	113756681	113756682	Promoter (<=1kb)	2	113714353	113756693	42341	2	ENST00000409106	11	ENSG00000115084	ENSG00000115084
chr2	113889963	113889964	Promoter (<=1kb)	2	113889960	113962596	72637	1	ENST00000263238	4	ENSG00000115091	ENSG00000115091
chr2	120012923	120012924	Promoter (<=1kb)	2	120013005	120179119	166115	1	ENST00000263713	-81	ENSG00000115109	ENSG00000115109
chr2	27370449	27370450	Promoter (<=1kb)	2	27364352	27370457	6106	2	ENST00000616081	7	ENSG00000115211	ENSG00000115211
chr2	197453498	197453499	Promoter (<=1kb)	2	197453493	197474168	20676	1	ENST00000409398	6	ENSG00000115520	ENSG00000115520
chr2	32357081	32357082	Promoter (<=1kb)	2	32357028	32618899	261872	1	ENST00000421745	54	ENSG00000115760	ENSG00000115760
chr2	36966681	36966682	Promoter (<=1kb)	2	36843640	36966472	122833	2	ENST00000263918	-210	ENSG00000115808	ENSG00000115808
chr1	147599865	147599866	Promoter (<=1kb)	1	147600196	147611693	11498	1	ENST00000497938	-330	ENSG00000116128	ENSG00000116128
chr1	180154876	180154877	Promoter (<=1kb)	1	180154870	180189674	34805	1	ENST00000392029	7	ENSG00000116260	ENSG00000116260
chr1	108746570	108746571	Promoter (<=1kb)	1	108746674	108757005	10332	1	ENST00000483586	-103	ENSG00000116266	ENSG00000116266
chr1	193059502	193059503	Promoter (<=1kb)	1	193015759	193059496	43738	2	ENST00000367454	-7	ENSG00000116750	ENSG00000116750
chr1	116571078	116571079	Promoter (<=1kb)	1	116521787	116571039	49253	2	ENST00000369487	-40	ENSG00000116815	ENSG00000116815
chr1	202926966	202926967	Promoter (<=1kb)	1	202891100	202927262	36163	2	ENST00000367261	295	ENSG00000117153	ENSG00000117153
chr1	145607969	145607970	Promoter (<=1kb)	1	145607990	145670463	62474	1	ENST00000460277	-20	ENSG00000117262	ENSG00000117262
chr1	150269066	150269067	Promoter (<=1kb)	1	150266645	150269023	2379	2	ENST00000236017	-44	ENSG00000117362	ENSG00000117362
chr1	200670018	200670019	Promoter (<=1kb)	1	200644039	200669969	25931	2	ENST00000331314	-50	ENSG00000118197	ENSG00000118197
chr18	3262169	3262170	Promoter (<=1kb)	18	3262417	3278284	15868	1	ENST00000581193	-247	ENSG00000118680	ENSG00000118680
chr5	95961445	95961446	Promoter (<=1kb)	5	95942918	95961782	18865	2	ENST00000515020	336	ENSG00000118985	ENSG00000118985
chr2	203239222	203239223	Promoter (<=1kb)	2	203239035	203285732	46698	1	ENST00000443941	188	ENSG00000119004	ENSG00000119004
chr9	113221390	113221391	Promoter (<=1kb)	9	113165520	113221361	55842	2	ENST00000238256	-30	ENSG00000119321	ENSG00000119321
chr9	109013636	109013637	Promoter (<=1kb)	9	108942571	109013529	70959	2	ENST00000325551	-108	ENSG00000119326	ENSG00000119326
chr9	121121696	121121697	Promoter (<=1kb)	9	121121801	121158114	36314	1	ENST00000373847	-104	ENSG00000119397	ENSG00000119397
chr9	120793360	120793361	Promoter (<=1kb)	9	120776089	120793367	17279	2	ENST00000474117	6	ENSG00000119402	ENSG00000119402
chr9	123930210	123930211	Promoter (<=1kb)	9	123413271	123930152	516882	2	ENST00000373618	-59	ENSG00000119522	ENSG00000119522
chr14	74612708	74612709	Promoter (<=1kb)	14	74500411	74612378	111968	2	ENST00000553939	-331	ENSG00000119681	ENSG00000119681
chr2	30146764	30146765	Promoter (<=1kb)	2	30146941	30160533	13593	1	ENST00000379519	-176	ENSG00000119801	ENSG00000119801
chr10	104353669	104353670	Promoter (<=1kb)	10	104353764	104455090	101327	1	ENST00000369704	-94	ENSG00000120051	ENSG00000120051
chr9	4792745	4792746	Promoter (<=1kb)	9	4792834	4861075	68242	1	ENST00000615460	-88	ENSG00000120158	ENSG00000120158
chr6	149864353	149864354	Promoter (<=1kb)	6	149842554	149864026	21473	2	ENST00000367368	-328	ENSG00000120256	ENSG00000120256
chr3	150546497	150546498	Promoter (<=1kb)	3	150545397	150546499	1103	2	ENST00000491660	1	ENSG00000120742	ENSG00000120742
chr17	61400415	61400416	Promoter (<=1kb)	17	61400365	61409124	8760	1	ENST00000477081	51	ENSG00000121068	ENSG00000121068
chr1	185157007	185157008	Promoter (<=1kb)	1	185118098	185156981	38884	2	ENST00000367506	-27	ENSG00000121486	ENSG00000121486
chr11	45885517	45885518	Promoter (<=1kb)	11	45885651	45906465	20815	1	ENST00000241014	-133	ENSG00000121653	ENSG00000121653
chr1	145964699	145964700	Promoter (<=1kb)	1	145964702	145978848	14147	1	ENST00000622508	-2	ENSG00000121851	ENSG00000121851
chr16	24539525	24539526	Promoter (<=1kb)	16	24539556	24555859	16304	1	ENST00000568015	-30	ENSG00000122257	ENSG00000122257
chr7	44082595	44082596	Promoter (<=1kb)	7	44072247	44082540	10294	2	ENST00000242248	-56	ENSG00000122678	ENSG00000122678
chr7	138460113	138460114	Promoter (<=1kb)	7	138460334	138589993	129660	1	ENST00000343526	-220	ENSG00000122779	ENSG00000122779
chr10	69124070	69124071	Promoter (<=1kb)	10	69124152	69172856	48705	1	ENST00000263559	-81	ENSG00000122958	ENSG00000122958
chr8	86342467	86342468	Promoter (<=1kb)	8	86342738	86468503	125766	1	ENST00000517970	-270	ENSG00000123124	ENSG00000123124
chr19	14496250	14496251	Promoter (<=1kb)	19	14477760	14496149	18390	2	ENST00000393028	-102	ENSG00000123159	ENSG00000123159
chr1	207053131	207053132	Promoter (<=1kb)	1	207053260	207077823	24564	1	ENST00000367080	-128	ENSG00000123836	ENSG00000123836
chr20	56358899	56358900	Promoter (<=1kb)	20	56358915	56368663	9749	1	ENST00000371384	-15	ENSG00000124098	ENSG00000124098
chr20	58389104	58389105	Promoter (<=1kb)	20	58389122	58451101	61980	1	ENST00000475243	-17	ENSG00000124164	ENSG00000124164
chr20	50731235	50731236	Promoter (<=1kb)	20	50731544	50753741	22198	1	ENST00000371610	-308	ENSG00000124171	ENSG00000124171
chr20	59032422	59032423	Promoter (<=1kb)	20	59025467	59032382	6916	2	ENST00000243997	-41	ENSG00000124172	ENSG00000124172
chr20	41618546	41618547	Promoter (<=1kb)	20	41402101	41618494	216394	2	ENST00000373233	-53	ENSG00000124177	ENSG00000124177
chr20	41136972	41136973	Promoter (<=1kb)	20	41136960	41175721	38762	1	ENST00000244007	13	ENSG00000124181	ENSG00000124181
chr20	48921709	48921710	Promoter (<=1kb)	20	48921890	49036693	114804	1	ENST00000371917	-180	ENSG00000124198	ENSG00000124198
chr20	58309614	58309615	Promoter (<=1kb)	20	58309696	58367507	57812	1	ENST00000244040	-81	ENSG00000124209	ENSG00000124209
chr20	49982848	49982849	Promoter (<=1kb)	20	49982999	49988886	5888	1	ENST00000244050	-150	ENSG00000124216	ENSG00000124216
chr20	58651117	58651118	Promoter (<=1kb)	20	58651253	58679524	28272	1	ENST00000361830	-135	ENSG00000124222	ENSG00000124222
chr20	49936391	49936392	Promoter (<=1kb)	20	49936399	49941971	5573	1	ENST00000624620	-7	ENSG00000124226	ENSG00000124226
chr20	50794936	50794937	Promoter (<=1kb)	20	50794894	50877177	82284	1	ENST00000358791	43	ENSG00000124243	ENSG00000124243
chr2	71068586	71068587	Promoter (<=1kb)	2	71068588	71079805	11218	1	ENST00000418807	-1	ENSG00000124357	ENSG00000124357
chr6	36678588	36678589	Promoter (<=1kb)	6	36678658	36687339	8682	1	ENST00000244741	-69	ENSG00000124762	ENSG00000124762
chr2	113199339	113199340	Promoter (<=1kb)	2	113198558	113202912	4355	1	ENST00000464559	782	ENSG00000125637	ENSG00000125637
chr20	18567454	18567455	Promoter (<=1kb)	20	18567453	18744216	176764	1	ENST00000618693	2	ENSG00000125821	ENSG00000125821
chr14	64540515	64540516	Promoter (<=1kb)	14	64540468	64543234	2767	1	ENST00000247207	48	ENSG00000126803	ENSG00000126803
chrX	154490756	154490757	Promoter (<=1kb)	23	154487306	154490690	3385	2	ENST00000263512	-67	ENSG00000126903	ENSG00000126903
chr12	66302482	66302483	Promoter (<=1kb)	12	66302545	66347645	45101	1	ENST00000247815	-62	ENSG00000127311	ENSG00000127311
chr12	69738805	69738806	Promoter (<=1kb)	12	69738862	69796647	57786	1	ENST00000378815	-56	ENSG00000127328	ENSG00000127328
chr15	52569102	52569103	Promoter (<=1kb)	15	52551649	52569154	17506	2	ENST00000569723	51	ENSG00000128989	ENSG00000128989
chr19	10625439	10625440	Promoter (<=1kb)	19	10625520	10631704	6185	1	ENST00000590857	-80	ENSG00000129353	ENSG00000129353
chr14	31420606	31420607	Promoter (<=1kb)	14	31291791	31420582	128792	2	ENST00000543095	-25	ENSG00000129493	ENSG00000129493
chr14	20413451	20413452	Promoter (<=1kb)	14	20407942	20413429	5488	2	ENST00000556549	-23	ENSG00000129566	ENSG00000129566
chr6	169751658	169751659	Promoter (<=1kb)	6	169751648	169756415	4768	1	ENST00000588437	11	ENSG00000130023	ENSG00000130023
chr19	11529205	11529206	Promoter (<=1kb)	19	11505916	11529174	23259	2	ENST00000270517	-32	ENSG00000130159	ENSG00000130159
chr19	11090477	11090478	Promoter (<=1kb)	19	11090599	11133816	43218	1	ENST00000252444	-121	ENSG00000130164	ENSG00000130164
chr8	142727130	142727131	Promoter (<=1kb)	8	142727203	142736927	9725	1	ENST00000336138	-72	ENSG00000130193	ENSG00000130193
chr7	99375404	99375405	Promoter (<=1kb)	7	99374730	99394776	20047	1	ENST00000451682	675	ENSG00000130429	ENSG00000130429
chr19	18323204	18323205	Promoter (<=1kb)	19	18306230	18323274	17045	2	ENST00000593829	69	ENSG00000130520	ENSG00000130520
chr20	63978876	63978877	Promoter (<=1kb)	20	63974113	63979642	5530	2	ENST00000369886	765	ENSG00000130590	ENSG00000130590
chr20	62238294	62238295	Promoter (<=1kb)	20	62238485	62296212	57728	1	ENST00000313733	-190	ENSG00000130703	ENSG00000130703
chrX	154762814	154762815	Promoter (<=1kb)	23	154762852	154765355	2504	1	ENST00000475423	-37	ENSG00000130826	ENSG00000130826
chr16	85613152	85613153	Promoter (<=1kb)	16	85613157	85655872	42716	1	ENST00000411612	-4	ENSG00000131149	ENSG00000131149
chr16	85689083	85689084	Promoter (<=1kb)	16	85676198	85688999	12802	2	ENST00000253462	-85	ENSG00000131153	ENSG00000131153
chr1	147242597	147242598	Promoter (<=1kb)	1	147242641	147295766	53126	1	ENST00000361293	-43	ENSG00000131778	ENSG00000131778
chr1	145859852	145859853	Promoter (<=1kb)	1	145854746	145859836	5091	2	ENST00000393046	-17	ENSG00000131788	ENSG00000131788
chr1	145859047	145859048	Promoter (<=1kb)	1	145854542	145859049	4508	2	ENST00000484423	1	ENSG00000131788	ENSG00000131788
chr1	147172634	147172635	Promoter (<=1kb)	1	147162512	147172550	10039	2	ENST00000474939	-85	ENSG00000131791	ENSG00000131791
chr5	40798337	40798338	Promoter (<=1kb)	5	40762770	40798374	35605	2	ENST00000354209	36	ENSG00000132356	ENSG00000132356
chr1	157045895	157045896	Promoter (<=1kb)	1	156934840	157045370	110531	2	ENST00000368194	-526	ENSG00000132694	ENSG00000132694
chr20	41340767	41340768	Promoter (<=1kb)	20	41340920	41360582	19663	1	ENST00000373257	-152	ENSG00000132793	ENSG00000132793
chr20	57391269	57391270	Promoter (<=1kb)	20	57391407	57409333	17927	1	ENST00000356208	-137	ENSG00000132819	ENSG00000132819
chr13	30617796	30617797	Promoter (<=1kb)	13	30617783	30659549	41767	1	ENST00000255304	14	ENSG00000132952	ENSG00000132952
chr1	204494805	204494806	Promoter (<=1kb)	1	204469410	204494724	25315	2	ENST00000415899	-82	ENSG00000133056	ENSG00000133056
chr1	205813323	205813324	Promoter (<=1kb)	1	205789093	205813176	24084	2	ENST00000367137	-148	ENSG00000133065	ENSG00000133065
chr17	73232358	73232359	Promoter (<=1kb)	17	73207353	73232367	25015	2	ENST00000403627	8	ENSG00000133193	ENSG00000133193
chr8	85107247	85107248	Promoter (<=1kb)	8	85107238	85138170	30933	1	ENST00000522770	10	ENSG00000133739	ENSG00000133739
chr3	4978705	4978706	Promoter (<=1kb)	3	4979116	4985323	6208	1	ENST00000256495	-410	ENSG00000134107	ENSG00000134107
chr2	9631110	9631111	Promoter (<=1kb)	2	9583972	9631014	47043	2	ENST00000238081	-97	ENSG00000134308	ENSG00000134308
chr11	18396127	18396128	Promoter (<=1kb)	11	18396266	18408218	11953	1	ENST00000540430	-138	ENSG00000134333	ENSG00000134333
chr11	47214914	47214915	Promoter (<=1kb)	11	47214942	47239240	24299	1	ENST00000256996	-27	ENSG00000134574	ENSG00000134574
chr12	118372921	118372922	Promoter (<=1kb)	12	118149801	118372945	223145	2	ENST00000392533	23	ENSG00000135090	ENSG00000135090
chr12	119989060	119989061	Promoter (<=1kb)	12	119989869	120094494	104626	1	ENST00000397558	-808	ENSG00000135127	ENSG00000135127
chr6	122610429	122610430	Promoter (<=1kb)	6	122610232	122726372	116141	1	ENST00000392490	198	ENSG00000135549	ENSG00000135549
chr12	62260325	62260326	Promoter (<=1kb)	12	62260338	62416389	156052	1	ENST00000353364	-12	ENSG00000135655	ENSG00000135655
chr12	68808033	68808034	Promoter (<=1kb)	12	68808172	68845544	37373	1	ENST00000462284	-138	ENSG00000135679	ENSG00000135679
chr16	67247594	67247595	Promoter (<=1kb)	16	67229389	67247658	18270	2	ENST00000258201	63	ENSG00000135723	ENSG00000135723
chr2	99141259	99141260	Promoter (<=1kb)	2	99109501	99141180	31680	2	ENST00000497915	-80	ENSG00000135951	ENSG00000135951
chr2	105037998	105037999	Promoter (<=1kb)	2	105037983	105099960	61978	1	ENST00000258455	16	ENSG00000135972	ENSG00000135972
chr13	46553031	46553032	Promoter (<=1kb)	13	46553168	46753040	199873	1	ENST00000311191	-136	ENSG00000136141	ENSG00000136141
chr7	6374418	6374419	Promoter (<=1kb)	7	6374523	6403977	29455	1	ENST00000348035	-104	ENSG00000136238	ENSG00000136238
chr17	64263348	64263349	Promoter (<=1kb)	17	64147687	64263301	115615	2	ENST00000584379	-48	ENSG00000136478	ENSG00000136478
chr9	129824229	129824230	Promoter (<=1kb)	9	129812944	129824134	11191	2	ENST00000351698	-96	ENSG00000136827	ENSG00000136827
chr9	127917068	127917069	Promoter (<=1kb)	9	127915976	127917038	1063	2	ENST00000479747	-31	ENSG00000136840	ENSG00000136840
chr9	129835390	129835391	Promoter (<=1kb)	9	129835417	129858547	23131	1	ENST00000494971	-26	ENSG00000136878	ENSG00000136878
chr9	127224426	127224427	Promoter (<=1kb)	9	127224471	127313470	89000	1	ENST00000444677	-44	ENSG00000136895	ENSG00000136895
chr9	124941075	124941076	Promoter (<=1kb)	9	124878357	124941099	62743	2	ENST00000373555	23	ENSG00000136935	ENSG00000136935
chr8	123042388	123042389	Promoter (<=1kb)	8	123013164	123042423	29260	2	ENST00000259512	34	ENSG00000136986	ENSG00000136986
chr9	38392634	38392635	Promoter (<=1kb)	9	38392664	38398661	5998	1	ENST00000377698	-29	ENSG00000137124	ENSG00000137124
chr9	19380265	19380266	Promoter (<=1kb)	9	19375715	19380254	4540	2	ENST00000380394	-12	ENSG00000137154	ENSG00000137154
chr6	3118562	3118563	Promoter (<=1kb)	6	3118692	3152645	33954	1	ENST00000433912	-129	ENSG00000137274	ENSG00000137274
chr11	82900543	82900544	Promoter (<=1kb)	11	82823502	82900597	77096	2	ENST00000313010	53	ENSG00000137509	ENSG00000137509
chr2	27086706	27086707	Promoter (<=1kb)	2	27086747	27100751	14005	1	ENST00000260599	-40	ENSG00000138030	ENSG00000138030
chr2	65130170	65130171	Promoter (<=1kb)	2	65086855	65130106	43252	2	ENST00000409784	-65	ENSG00000138069	ENSG00000138069
chr10	110497734	110497735	Promoter (<=1kb)	10	110497838	110511544	13707	1	ENST00000369583	-103	ENSG00000138166	ENSG00000138166
chr10	93496632	93496633	Promoter (<=1kb)	10	93496632	93529092	32461	1	ENST00000371485	1	ENSG00000138180	ENSG00000138180
chr15	50424310	50424311	Promoter (<=1kb)	15	50424380	50449440	25061	1	ENST00000560297	-69	ENSG00000138592	ENSG00000138592
chr15	65286959	65286960	Promoter (<=1kb)	15	65258094	65286872	28779	2	ENST00000261888	-88	ENSG00000138617	ENSG00000138617
chr12	39443476	39443477	Promoter (<=1kb)	12	39293229	39443390	150162	2	ENST00000361961	-87	ENSG00000139116	ENSG00000139116
chr12	109573543	109573544	Promoter (<=1kb)	12	109556751	109573514	16764	2	ENST00000544051	-30	ENSG00000139428	ENSG00000139428
chr12	109713640	109713641	Promoter (<=1kb)	12	109714228	109770507	56280	1	ENST00000538780	-587	ENSG00000139438	ENSG00000139438
chr12	48682370	48682371	Promoter (<=1kb)	12	48679761	48682238	2478	2	ENST00000550870	-133	ENSG00000139620	ENSG00000139620
chr13	51584135	51584136	Promoter (<=1kb)	13	51584455	51592586	8132	1	ENST00000612477	-319	ENSG00000139668	ENSG00000139668
chr13	46797265	46797266	Promoter (<=1kb)	13	46771256	46797232	25977	2	ENST00000378720	-34	ENSG00000139684	ENSG00000139684
chr12	122752720	122752721	Promoter (<=1kb)	12	122752774	122771064	18291	1	ENST00000280557	-53	ENSG00000139726	ENSG00000139726
chr14	102139780	102139781	Promoter (<=1kb)	14	102139844	102223673	83830	1	ENST00000335263	-63	ENSG00000140153	ENSG00000140153
chr15	100602386	100602387	Promoter (<=1kb)	15	100566914	100602240	35327	2	ENST00000314742	-147	ENSG00000140471	ENSG00000140471
chr15	90388099	90388100	Promoter (<=1kb)	15	90388218	90502243	114026	1	ENST00000268182	-118	ENSG00000140575	ENSG00000140575
chr16	1964899	1964900	Promoter (<=1kb)	16	1962052	1964860	2809	2	ENST00000343262	-40	ENSG00000140988	ENSG00000140988
chr17	18039254	18039255	Promoter (<=1kb)	17	18039292	18068404	29113	1	ENST00000268719	-37	ENSG00000141034	ENSG00000141034
chr17	55750995	55750996	Promoter (<=1kb)	17	55750979	55777374	26396	1	ENST00000268896	17	ENSG00000141179	ENSG00000141179
chr17	60677757	60677758	Promoter (<=1kb)	17	60677848	60747279	69432	1	ENST00000591147	-90	ENSG00000141376	ENSG00000141376
chr18	12377201	12377202	Promoter (<=1kb)	18	12328944	12377314	48371	2	ENST00000269143	112	ENSG00000141385	ENSG00000141385
chr18	12407869	12407870	Promoter (<=1kb)	18	12407896	12431463	23568	1	ENST00000590956	-26	ENSG00000141391	ENSG00000141391
chr21	31659634	31659635	Promoter (<=1kb)	21	31659622	31668931	9310	1	ENST00000270142	13	ENSG00000142168	ENSG00000142168
chr21	36156607	36156608	Promoter (<=1kb)	21	36156782	36200445	43664	1	ENST00000270190	-174	ENSG00000142197	ENSG00000142197
chr1	116667801	116667802	Promoter (<=1kb)	1	116574399	116667755	93357	2	ENST00000369483	-47	ENSG00000143061	ENSG00000143061
chr1	112396110	112396111	Promoter (<=1kb)	1	112396181	112461164	64984	1	ENST00000271277	-70	ENSG00000143079	ENSG00000143079
chr1	169105790	169105791	Promoter (<=1kb)	1	169105697	169132722	27026	1	ENST00000367816	94	ENSG00000143153	ENSG00000143153
chr1	166839352	166839353	Promoter (<=1kb)	1	166839447	166849208	9762	1	ENST00000449930	-94	ENSG00000143157	ENSG00000143157
chr1	180631972	180631973	Promoter (<=1kb)	1	180632004	180890251	258248	1	ENST00000367590	-31	ENSG00000143324	ENSG00000143324
chr1	151540322	151540323	Promoter (<=1kb)	1	151540323	151583576	43254	1	ENST00000353024	0	ENSG00000143367	ENSG00000143367
chr1	149927808	149927809	Promoter (<=1kb)	1	149926382	149927591	1210	2	ENST00000457312	-218	ENSG00000143368	ENSG00000143368
chr1	151511335	151511336	Promoter (<=1kb)	1	151511387	151519392	8006	1	ENST00000427934	-51	ENSG00000143375	ENSG00000143375
chr1	150579705	150579706	Promoter (<=1kb)	1	150574551	150579738	5188	2	ENST00000620947	32	ENSG00000143384	ENSG00000143384
chr1	150974797	150974798	Promoter (<=1kb)	1	150967067	150974826	7760	2	ENST00000361419	28	ENSG00000143418	ENSG00000143418
chr1	150876765	150876766	Promoter (<=1kb)	1	150809705	150876768	67064	2	ENST00000358595	2	ENSG00000143437	ENSG00000143437
chr1	206612517	206612518	Promoter (<=1kb)	1	206604733	206612463	7731	2	ENST00000620382	-55	ENSG00000143486	ENSG00000143486
chr1	155051314	155051315	Promoter (<=1kb)	1	155051316	155053978	2663	1	ENST00000485346	-1	ENSG00000143537	ENSG00000143537
chr1	153658650	153658651	Promoter (<=1kb)	1	153658654	153661830	3177	1	ENST00000368685	-3	ENSG00000143553	ENSG00000143553
chr1	154870426	154870427	Promoter (<=1kb)	1	154697455	154870280	172826	2	ENST00000271915	-147	ENSG00000143603	ENSG00000143603
chr1	155277326	155277327	Promoter (<=1kb)	1	155277583	155289848	12266	1	ENST00000368358	-256	ENSG00000143630	ENSG00000143630
chr2	70994952	70994953	Promoter (<=1kb)	2	70985938	70994945	9008	2	ENST00000272438	-8	ENSG00000144043	ENSG00000144043
chr2	207625360	207625361	Promoter (<=1kb)	2	207612743	207625378	12636	2	ENST00000406927	17	ENSG00000144401	ENSG00000144401
chr3	11846993	11846994	Promoter (<=1kb)	3	11790442	11846919	56478	2	ENST00000273037	-75	ENSG00000144559	ENSG00000144559
chr4	87220653	87220654	Promoter (<=1kb)	4	87160103	87220608	60506	2	ENST00000273963	-46	ENSG00000145332	ENSG00000145332
chr5	119268715	119268716	Promoter (<=1kb)	5	119268692	119393394	124703	1	ENST00000274456	24	ENSG00000145779	ENSG00000145779
chr5	178113458	178113459	Promoter (<=1kb)	5	178113443	178126087	12645	1	ENST00000274605	16	ENSG00000145911	ENSG00000145911
chr6	13487736	13487737	Promoter (<=1kb)	6	13469268	13487662	18395	2	ENST00000603223	-75	ENSG00000145990	ENSG00000145990
chr5	176537334	176537335	Promoter (<=1kb)	5	176530937	176537296	6360	2	ENST00000504160	-39	ENSG00000146083	ENSG00000146083
chr7	100852729	100852730	Promoter (<=1kb)	7	100852733	100861180	8448	1	ENST00000418037	-3	ENSG00000146828	ENSG00000146828
chr7	158704942	158704943	Promoter (<=1kb)	7	158631313	158704829	73517	2	ENST00000356309	-114	ENSG00000146918	ENSG00000146918
chr8	109539748	109539749	Promoter (<=1kb)	8	109539759	109557917	18159	1	ENST00000529502	-10	ENSG00000147654	ENSG00000147654
chr8	144827468	144827469	Promoter (<=1kb)	8	144827464	144841831	14368	1	ENST00000532777	5	ENSG00000147789	ENSG00000147789
chr9	111896685	111896686	Promoter (<=1kb)	9	111896766	111935369	38604	1	ENST00000374279	-80	ENSG00000148154	ENSG00000148154
chr9	121370372	121370373	Promoter (<=1kb)	9	121338988	121370304	31317	2	ENST00000538954	-69	ENSG00000148175	ENSG00000148175
chr9	113401426	113401427	Promoter (<=1kb)	9	113386317	113401333	15017	2	ENST00000409155	-94	ENSG00000148218	ENSG00000148218
chr9	136439870	136439871	Promoter (<=1kb)	9	136428619	136439822	11204	2	ENST00000371712	-49	ENSG00000148384	ENSG00000148384
chr10	70404060	70404061	Promoter (<=1kb)	10	70404379	70428618	24240	1	ENST00000373218	-318	ENSG00000148730	ENSG00000148730
chr10	102918191	102918192	Promoter (<=1kb)	10	102918293	103090221	171929	1	ENST00000369878	-101	ENSG00000148842	ENSG00000148842
chr11	46347379	46347380	Promoter (<=1kb)	11	46347463	46380282	32820	1	ENST00000527911	-83	ENSG00000149091	ENSG00000149091
chr11	77994868	77994869	Promoter (<=1kb)	11	77878720	77994678	115959	2	ENST00000534064	-191	ENSG00000149262	ENSG00000149262
chr11	119057248	119057249	Promoter (<=1kb)	11	119054585	119057202	2618	2	ENST00000531968	-47	ENSG00000149428	ENSG00000149428
chr20	62122338	62122339	Promoter (<=1kb)	20	62122461	62128030	5570	1	ENST00000370915	-122	ENSG00000149657	ENSG00000149657
chr11	65122249	65122250	Promoter (<=1kb)	11	65122291	65126302	4012	1	ENST00000528529	-41	ENSG00000149792	ENSG00000149792
chr16	29973724	29973725	Promoter (<=1kb)	16	29973641	29988398	14758	1	ENST00000308893	84	ENSG00000149930	ENSG00000149930
chr2	149038682	149038683	Promoter (<=1kb)	2	149038718	149215256	176539	1	ENST00000409876	-35	ENSG00000150556	ENSG00000150556
chr4	176066002	176066003	Promoter (<=1kb)	4	176065981	176180159	114179	1	ENST00000280190	22	ENSG00000150627	ENSG00000150627
chr5	32313013	32313014	Promoter (<=1kb)	5	32227006	32313009	86004	2	ENST00000382142	-5	ENSG00000150712	ENSG00000150712
chr12	122966598	122966599	Promoter (<=1kb)	12	122928994	122966509	37516	2	ENST00000346530	-90	ENSG00000150967	ENSG00000150967
chr12	123436816	123436817	Promoter (<=1kb)	12	123410683	123436717	26035	2	ENST00000280571	-100	ENSG00000150977	ENSG00000150977
chr12	1796232	1796233	Promoter (<=1kb)	12	1795114	1795949	836	2	ENST00000588896	-284	ENSG00000151062	ENSG00000151062
chr12	113358552	113358553	Promoter (<=1kb)	12	113358566	113389238	30673	1	ENST00000545182	-13	ENSG00000151176	ENSG00000151176
chr12	42144801	42144802	Promoter (<=1kb)	12	42081845	42144879	63035	2	ENST00000398675	77	ENSG00000151233	ENSG00000151233
chr2	676821	676822	Promoter (<=1kb)	2	675609	676787	1179	2	ENST00000461640	-35	ENSG00000151353	ENSG00000151353
chr14	31561429	31561430	Promoter (<=1kb)	14	31561436	31703177	141742	1	ENST00000548937	-6	ENSG00000151413	ENSG00000151413
chr13	23375639	23375640	Promoter (<=1kb)	13	23328826	23375543	46718	2	ENST00000402364	-97	ENSG00000151835	ENSG00000151835
chr5	115169974	115169975	Promoter (<=1kb)	5	115124763	115169961	45199	2	ENST00000513154	-14	ENSG00000152503	ENSG00000152503
chr2	43226718	43226719	Promoter (<=1kb)	2	43222402	43226609	4208	2	ENST00000282388	-110	ENSG00000152518	ENSG00000152518
chr3	32106602	32106603	Promoter (<=1kb)	3	32106612	32159615	53004	1	ENST00000428684	-9	ENSG00000152642	ENSG00000152642
chr5	69415129	69415130	Promoter (<=1kb)	5	69415127	69444330	29204	1	ENST00000454295	3	ENSG00000152939	ENSG00000152939
chr16	11742896	11742897	Promoter (<=1kb)	16	11679080	11742878	63799	2	ENST00000283033	-19	ENSG00000153066	ENSG00000153066
chr2	111120894	111120895	Promoter (<=1kb)	2	111120914	111128844	7931	1	ENST00000337565	-19	ENSG00000153094	ENSG00000153094
chr3	33440496	33440497	Promoter (<=1kb)	3	33390134	33440510	50377	2	ENST00000283628	13	ENSG00000153560	ENSG00000153560
chr17	56834039	56834040	Promoter (<=1kb)	17	56834099	56869567	35469	1	ENST00000284061	-59	ENSG00000153933	ENSG00000153933
chr17	69327133	69327134	Promoter (<=1kb)	17	69316900	69327111	10212	2	ENST00000589609	-23	ENSG00000154265	ENSG00000154265
chr3	14178734	14178735	Promoter (<=1kb)	3	14145147	14178783	33637	2	ENST00000285021	48	ENSG00000154767	ENSG00000154767
chr8	102655774	102655775	Promoter (<=1kb)	8	102648779	102655902	7124	2	ENST00000285407	127	ENSG00000155090	ENSG00000155090
chr8	102863126	102863127	Promoter (<=1kb)	8	102843708	102864035	20328	2	ENST00000518940	908	ENSG00000155096	ENSG00000155096
chr8	91070220	91070221	Promoter (<=1kb)	8	91070196	91087095	16900	1	ENST00000285420	25	ENSG00000155100	ENSG00000155100
chr1	112715383	112715384	Promoter (<=1kb)	1	112714234	112715328	1095	2	ENST00000486709	-56	ENSG00000155367	ENSG00000155367
chr7	149028838	149028839	Promoter (<=1kb)	7	149003062	149028641	25580	2	ENST00000286091	-198	ENSG00000155660	ENSG00000155660
chr10	74176744	74176745	Promoter (<=1kb)	10	74176686	74709303	532618	1	ENST00000372734	59	ENSG00000156110	ENSG00000156110
chr8	94719685	94719686	Promoter (<=1kb)	8	94719703	94739779	20077	1	ENST00000522422	-17	ENSG00000156162	ENSG00000156162
chr3	136862230	136862231	Promoter (<=1kb)	3	136862233	136945743	83511	1	ENST00000491539	-2	ENSG00000158092	ENSG00000158092
chr16	89702082	89702083	Promoter (<=1kb)	16	89696357	89701705	5349	2	ENST00000335360	-378	ENSG00000158792	ENSG00000158792
chr21	36320111	36320112	Promoter (<=1kb)	21	36320189	36339527	19339	1	ENST00000492336	-77	ENSG00000159256	ENSG00000159256
chr15	72783797	72783798	Promoter (<=1kb)	15	72751369	72783785	32417	2	ENST00000311669	-13	ENSG00000159322	ENSG00000159322
chr1	151909504	151909505	Promoter (<=1kb)	1	151874055	151909502	35448	2	ENST00000471464	-3	ENSG00000159445	ENSG00000159445
chr21	42893251	42893252	Promoter (<=1kb)	21	42893265	42909105	15841	1	ENST00000354250	-13	ENSG00000160194	ENSG00000160194
chr21	42974342	42974343	Promoter (<=1kb)	21	42974510	43033582	59073	1	ENST00000291547	-167	ENSG00000160199	ENSG00000160199
chr21	43719077	43719078	Promoter (<=1kb)	21	43719094	43738861	19768	1	ENST00000398081	-16	ENSG00000160209	ENSG00000160209
chr17	28729065	28729066	Promoter (<=1kb)	17	28728816	28735352	6537	1	ENST00000593261	250	ENSG00000160602	ENSG00000160602
chr1	155324401	155324402	Promoter (<=1kb)	1	155324441	155330729	6289	1	ENST00000462780	-39	ENSG00000160753	ENSG00000160753
chr22	21630113	21630114	Promoter (<=1kb)	22	21628089	21630064	1976	2	ENST00000415762	-50	ENSG00000161179	ENSG00000161179
chr17	75667266	75667267	Promoter (<=1kb)	17	75667251	75690716	23466	1	ENST00000583170	16	ENSG00000161526	ENSG00000161526
chr11	62805510	62805511	Promoter (<=1kb)	11	62792126	62805492	13367	2	ENST00000294172	-19	ENSG00000162231	ENSG00000162231
chr2	108786748	108786749	Promoter (<=1kb)	2	108786757	108876578	89822	1	ENST00000412964	-8	ENSG00000163006	ENSG00000163006
chr1	152037019	152037020	Promoter (<=1kb)	1	152032506	152037035	4530	2	ENST00000271638	15	ENSG00000163191	ENSG00000163191
chr4	83485094	83485095	Promoter (<=1kb)	4	83470274	83485100	14827	2	ENST00000503217	5	ENSG00000163322	ENSG00000163322
chr1	116373102	116373103	Promoter (<=1kb)	1	116373260	116404774	31515	1	ENST00000295598	-157	ENSG00000163399	ENSG00000163399
chr1	156284235	156284236	Promoter (<=1kb)	1	156284279	156292443	8165	1	ENST00000405535	-43	ENSG00000163472	ENSG00000163472
chr3	19947017	19947018	Promoter (<=1kb)	3	19945914	19947025	1112	2	ENST00000474780	7	ENSG00000163576	ENSG00000163576
chr4	88284793	88284794	Promoter (<=1kb)	4	88275145	88284769	9625	2	ENST00000514204	-25	ENSG00000163644	ENSG00000163644
chr3	155870537	155870538	Promoter (<=1kb)	3	155870536	155944026	73491	1	ENST00000496455	2	ENSG00000163655	ENSG00000163655
chr4	74157948	74157949	Promoter (<=1kb)	4	74158108	74183931	25824	1	ENST00000423607	-159	ENSG00000163738	ENSG00000163738
chr3	128680773	128680774	Promoter (<=1kb)	3	128620159	128681075	60917	2	ENST00000497289	301	ENSG00000163902	ENSG00000163902
chr3	196503904	196503905	Promoter (<=1kb)	3	196468783	196503768	34986	2	ENST00000318037	-137	ENSG00000163961	ENSG00000163961
chr5	5422630	5422631	Promoter (<=1kb)	5	5422694	5490234	67541	1	ENST00000296564	-63	ENSG00000164151	ENSG00000164151
chr5	39074568	39074569	Promoter (<=1kb)	5	38937919	39074408	136490	2	ENST00000357387	-161	ENSG00000164327	ENSG00000164327
chr6	107459571	107459572	Promoter (<=1kb)	6	107264186	107459564	195379	2	ENST00000369031	-8	ENSG00000164494	ENSG00000164494
chr8	79767925	79767926	Promoter (<=1kb)	8	79764010	79767863	3854	2	ENST00000354724	-63	ENSG00000164683	ENSG00000164683
chr8	89902475	89902476	Promoter (<=1kb)	8	89902534	89927888	25355	1	ENST00000451899	-58	ENSG00000164823	ENSG00000164823
chr7	1044444	1044445	Promoter (<=1kb)	7	1044576	1058461	13886	1	ENST00000444847	-131	ENSG00000164849	ENSG00000164849
chr7	1556300	1556301	Promoter (<=1kb)	7	1548649	1556237	7589	2	ENST00000319010	-64	ENSG00000164855	ENSG00000164855
chr7	1459673	1459674	Promoter (<=1kb)	7	1434366	1459502	25137	2	ENST00000297508	-172	ENSG00000164877	ENSG00000164877
chr7	151080923	151080924	Promoter (<=1kb)	7	151076629	151080866	4238	2	ENST00000460980	-58	ENSG00000164896	ENSG00000164896
chr8	98944407	98944408	Promoter (<=1kb)	8	98944403	98952104	7702	1	ENST00000457907	5	ENSG00000164920	ENSG00000164920
chr8	94949415	94949416	Promoter (<=1kb)	8	94925972	94949411	23440	2	ENST00000342697	-5	ENSG00000164938	ENSG00000164938
chr8	94553592	94553593	Promoter (<=1kb)	8	94510733	94553529	42797	2	ENST00000421249	-64	ENSG00000164944	ENSG00000164944
chr8	93916855	93916856	Promoter (<=1kb)	8	93916856	93922275	5420	1	ENST00000520614	0	ENSG00000164951	ENSG00000164951
chr8	124372684	124372685	Promoter (<=1kb)	8	124311990	124372692	60703	2	ENST00000297632	7	ENSG00000164983	ENSG00000164983
chr9	83921617	83921618	Promoter (<=1kb)	9	83836698	83921465	84768	2	ENST00000413982	-153	ENSG00000165115	ENSG00000165115
chr14	49893015	49893016	Promoter (<=1kb)	14	49893092	49897054	3963	1	ENST00000298316	-76	ENSG00000165527	ENSG00000165527
chr14	77181756	77181757	Promoter (<=1kb)	14	77181827	77218963	37137	1	ENST00000554346	-70	ENSG00000165548	ENSG00000165548
chr11	47426524	47426525	Promoter (<=1kb)	11	47418769	47426473	7705	2	ENST00000619920	-52	ENSG00000165916	ENSG00000165916
chr10	102152248	102152249	Promoter (<=1kb)	10	102152176	102163871	11696	1	ENST00000405356	73	ENSG00000166197	ENSG00000166197
chr12	69585338	69585339	Promoter (<=1kb)	12	69585334	69601570	16237	1	ENST00000299300	5	ENSG00000166226	ENSG00000166226
chr16	81181345	81181346	Promoter (<=1kb)	16	81170289	81181329	11041	2	ENST00000531391	-17	ENSG00000166473	ENSG00000166473
chr20	44885652	44885653	Promoter (<=1kb)	20	44885676	44908532	22857	1	ENST00000353703	-23	ENSG00000166913	ENSG00000166913
chr7	100479447	100479448	Promoter (<=1kb)	7	100466519	100479279	12761	2	ENST00000300181	-169	ENSG00000166925	ENSG00000166925
chr9	127930922	127930923	Promoter (<=1kb)	9	127920879	127930797	9919	2	ENST00000388747	-126	ENSG00000167103	ENSG00000167103
chr15	78000219	78000220	Promoter (<=1kb)	15	77994987	77999381	4395	2	ENST00000418039	-839	ENSG00000167202	ENSG00000167202
chr12	49265648	49265649	Promoter (<=1kb)	12	49265081	49270196	5116	1	ENST00000549183	568	ENSG00000167553	ENSG00000167553
chr17	76027507	76027508	Promoter (<=1kb)	17	76006845	76027452	20608	2	ENST00000301607	-56	ENSG00000167880	ENSG00000167880
chr17	76072539	76072540	Promoter (<=1kb)	17	76064038	76072507	8470	2	ENST00000591272	-33	ENSG00000167881	ENSG00000167881
chr17	78187216	78187217	Promoter (<=1kb)	17	78174075	78187233	13159	2	ENST00000301634	16	ENSG00000167900	ENSG00000167900
chr16	2223495	2223496	Promoter (<=1kb)	16	2223566	2235742	12177	1	ENST00000301727	-70	ENSG00000167967	ENSG00000167967
chr16	2251641	2251642	Promoter (<=1kb)	16	2239395	2251614	12220	2	ENST00000301729	-28	ENSG00000167969	ENSG00000167969
chr11	65540745	65540746	Promoter (<=1kb)	11	65539195	65540683	1489	2	ENST00000532661	-63	ENSG00000168056	ENSG00000168056
chr16	4693546	4693547	Promoter (<=1kb)	16	4693694	4695859	2166	1	ENST00000304301	-147	ENSG00000168101	ENSG00000168101
chr14	55051570	55051571	Promoter (<=1kb)	14	55051631	55070192	18562	1	ENST00000395468	-60	ENSG00000168175	ENSG00000168175
chr10	72273735	72273736	Promoter (<=1kb)	10	72273920	72276036	2117	1	ENST00000307365	-184	ENSG00000168209	ENSG00000168209
chr15	66386870	66386871	Promoter (<=1kb)	15	66386837	66444966	58130	1	ENST00000425818	34	ENSG00000169032	ENSG00000169032
chr5	178730713	178730714	Promoter (<=1kb)	5	178711592	178730702	19111	2	ENST00000335815	-12	ENSG00000169131	ENSG00000169131
chr16	28212170	28212171	Promoter (<=1kb)	16	28180941	28211920	30980	2	ENST00000566073	-251	ENSG00000169180	ENSG00000169180
chr15	75450823	75450824	Promoter (<=1kb)	15	75430069	75451537	21469	2	ENST00000568919	713	ENSG00000169375	ENSG00000169375
chr15	75452178	75452179	Promoter (<=1kb)	15	75430321	75451746	21426	2	ENST00000565264	-433	ENSG00000169375	ENSG00000169375
chr2	112764692	112764693	Promoter (<=1kb)	2	112736607	112764677	28071	2	ENST00000302450	-16	ENSG00000169607	ENSG00000169607
chr16	30558638	30558639	Promoter (<=1kb)	16	30553764	30558498	4735	2	ENST00000395091	-141	ENSG00000169951	ENSG00000169951
chr12	56104302	56104303	Promoter (<=1kb)	12	56104319	56113861	9543	1	ENST00000303305	-16	ENSG00000170515	ENSG00000170515
chr12	56360244	56360245	Promoter (<=1kb)	12	56354555	56360155	5601	2	ENST00000557417	-90	ENSG00000170581	ENSG00000170581
chr14	105021228	105021229	Promoter (<=1kb)	14	105009573	105021148	11576	2	ENST00000336219	-81	ENSG00000170779	ENSG00000170779
chr2	48314404	48314405	Promoter (<=1kb)	2	48314637	48373328	58692	1	ENST00000413569	-232	ENSG00000170802	ENSG00000170802
chr17	60392385	60392386	Promoter (<=1kb)	17	60209417	60392408	182992	2	ENST00000590133	22	ENSG00000170832	ENSG00000170832
chr11	68272022	68272023	Promoter (<=1kb)	11	68262463	68272001	9539	2	ENST00000530166	-22	ENSG00000171067	ENSG00000171067
chr5	693434	693435	Promoter (<=1kb)	5	659862	693395	33534	2	ENST00000360578	-40	ENSG00000171368	ENSG00000171368
chr5	40679808	40679809	Promoter (<=1kb)	5	40679930	40681680	1751	1	ENST00000514343	-121	ENSG00000171522	ENSG00000171522
chr5	43121493	43121494	Promoter (<=1kb)	5	43121508	43175288	53781	1	ENST00000509156	-14	ENSG00000172262	ENSG00000172262
chr7	100673388	100673389	Promoter (<=1kb)	7	100673531	100679174	5644	1	ENST00000303210	-142	ENSG00000172354	ENSG00000172354
chr11	67401959	67401960	Promoter (<=1kb)	11	67398201	67401931	3731	2	ENST00000376745	-29	ENSG00000172531	ENSG00000172531
chr11	67469343	67469344	Promoter (<=1kb)	11	67467764	67469272	1509	2	ENST00000538561	-72	ENSG00000172663	ENSG00000172663
chr11	65859594	65859595	Promoter (<=1kb)	11	65854675	65859415	4741	2	ENST00000525451	-180	ENSG00000172757	ENSG00000172757
chr12	53221050	53221051	Promoter (<=1kb)	12	53211393	53220413	9021	2	ENST00000543726	-638	ENSG00000172819	ENSG00000172819
chr11	64305340	64305341	Promoter (<=1kb)	11	64305572	64316738	11167	1	ENST00000406310	-231	ENSG00000173153	ENSG00000173153
chr3	121835082	121835083	Promoter (<=1kb)	3	121769994	121835079	65086	2	ENST00000393650	-4	ENSG00000173226	ENSG00000173226
chr8	125429959	125429960	Promoter (<=1kb)	8	125430321	125438405	8085	1	ENST00000311922	-361	ENSG00000173334	ENSG00000173334
chr11	64237677	64237678	Promoter (<=1kb)	11	64237536	64237901	366	1	ENST00000541681	142	ENSG00000173511	ENSG00000173511
chr12	93377854	93377855	Promoter (<=1kb)	12	93377883	93408146	30264	1	ENST00000337179	-28	ENSG00000173598	ENSG00000173598
chr11	66856328	66856329	Promoter (<=1kb)	11	66856647	66857790	1144	1	ENST00000531590	-318	ENSG00000173621	ENSG00000173621
chr11	66843401	66843402	Promoter (<=1kb)	11	66843412	66846546	3135	1	ENST00000309657	-10	ENSG00000173653	ENSG00000173653
chr11	66744608	66744609	Promoter (<=1kb)	11	66744618	66804194	59577	1	ENST00000524551	-9	ENSG00000173715	ENSG00000173715
chr11	65354552	65354553	Promoter (<=1kb)	11	65354767	65357613	2847	1	ENST00000309880	-214	ENSG00000173825	ENSG00000173825
chr17	63523158	63523159	Promoter (<=1kb)	17	63523334	63546032	22699	1	ENST00000456941	-175	ENSG00000173826	ENSG00000173826
chr3	168095910	168095911	Promoter (<=1kb)	3	168008677	168095975	87299	2	ENST00000470487	64	ENSG00000173905	ENSG00000173905
chr11	66677981	66677982	Promoter (<=1kb)	11	66664998	66677921	12924	2	ENST00000310046	-61	ENSG00000173914	ENSG00000173914
chr20	41317791	41317792	Promoter (<=1kb)	20	41268990	41317672	48683	2	ENST00000559296	-120	ENSG00000174306	ENSG00000174306
chr1	201469179	201469180	Promoter (<=1kb)	1	201464383	201469184	4802	2	ENST00000367311	4	ENSG00000174307	ENSG00000174307
chr12	110281109	110281110	Promoter (<=1kb)	12	110281116	110351090	69975	1	ENST00000308664	-6	ENSG00000174437	ENSG00000174437
chr1	204214174	204214175	Promoter (<=1kb)	1	204198160	204214092	15933	2	ENST00000308302	-83	ENSG00000174567	ENSG00000174567
chr3	184299139	184299140	Promoter (<=1kb)	3	184299198	184302692	3495	1	ENST00000417952	-58	ENSG00000175166	ENSG00000175166
chr17	58755859	58755860	Promoter (<=1kb)	17	58755869	58985176	229308	1	ENST00000308249	-9	ENSG00000175175	ENSG00000175175
chr5	176416651	176416652	Promoter (<=1kb)	5	176392455	176416569	24115	2	ENST00000345807	-83	ENSG00000175416	ENSG00000175416
chr11	73982962	73982963	Promoter (<=1kb)	11	73981148	73982843	1696	2	ENST00000539330	-120	ENSG00000175567	ENSG00000175567
chr11	73761236	73761237	Promoter (<=1kb)	11	73675638	73761137	85500	2	ENST00000310653	-100	ENSG00000175582	ENSG00000175582
chr9	95876047	95876048	Promoter (<=1kb)	9	95813293	95875977	62685	2	ENST00000412446	-71	ENSG00000175611	ENSG00000175611
chr8	95133599	95133600	Promoter (<=1kb)	8	95133804	95156684	22881	1	ENST00000315367	-204	ENSG00000175895	ENSG00000175895
chr1	114670191	114670192	Promoter (<=1kb)	1	114582848	114670111	87264	2	ENST00000393276	-81	ENSG00000175984	ENSG00000175984
chr8	123768360	123768361	Promoter (<=1kb)	8	123768456	123810479	42024	1	ENST00000521166	-95	ENSG00000176853	ENSG00000176853
chr1	11805953	11805954	Promoter (<=1kb)	1	11801205	11805936	4732	2	ENST00000418034	-18	ENSG00000177000	ENSG00000177000
chr12	132687437	132687438	Promoter (<=1kb)	12	132681028	132687365	6338	2	ENST00000539357	-73	ENSG00000177084	ENSG00000177084
chr5	151758637	151758638	Promoter (<=1kb)	5	151742823	151758649	15827	2	ENST00000313115	11	ENSG00000177556	ENSG00000177556
chr17	75405680	75405681	Promoter (<=1kb)	17	75393404	75405681	12278	2	ENST00000577711	0	ENSG00000177885	ENSG00000177885
chr15	75640309	75640310	Promoter (<=1kb)	15	75639087	75640323	1237	2	ENST00000403490	13	ENSG00000177971	ENSG00000177971
chr16	31142480	31142481	Promoter (<=1kb)	16	31141464	31142858	1395	2	ENST00000563693	377	ENSG00000178226	ENSG00000178226
chr7	6348950	6348951	Promoter (<=1kb)	7	6329409	6348959	19551	2	ENST00000313324	8	ENSG00000178397	ENSG00000178397
chr15	74938164	74938165	Promoter (<=1kb)	15	74919791	74938168	18378	2	ENST00000322347	3	ENSG00000178741	ENSG00000178741
chr1	1919557	1919558	Promoter (<=1kb)	1	1917591	1919273	1683	2	ENST00000310991	-285	ENSG00000178821	ENSG00000178821
chr14	55271290	55271291	Promoter (<=1kb)	14	55271303	55353609	82307	1	ENST00000313833	-12	ENSG00000178974	ENSG00000178974
chr11	76381159	76381160	Promoter (<=1kb)	11	76381313	76414619	33307	1	ENST00000531207	-153	ENSG00000179240	ENSG00000179240
chr16	88453178	88453179	Promoter (<=1kb)	16	88453317	88537016	83700	1	ENST00000319555	-138	ENSG00000179588	ENSG00000179588
chr16	14975040	14975041	Promoter (<=1kb)	16	14975031	14998362	23332	1	ENST00000566426	10	ENSG00000179889	ENSG00000179889
chr8	143829414	143829415	Promoter (<=1kb)	8	143816377	143829352	12976	2	ENST00000349157	-63	ENSG00000179950	ENSG00000179950
chr16	30378385	30378386	Promoter (<=1kb)	16	30378314	30400107	21794	1	ENST00000622647	72	ENSG00000180035	ENSG00000180035
chr2	178451279	178451280	Promoter (<=1kb)	2	178431414	178451231	19818	2	ENST00000325748	-49	ENSG00000180228	ENSG00000180228
chr11	46617308	46617309	Promoter (<=1kb)	11	46602861	46617227	14367	2	ENST00000326737	-82	ENSG00000180423	ENSG00000180423
chr16	21502328	21502329	Promoter (<=1kb)	16	21447078	21501886	54809	2	ENST00000522480	-443	ENSG00000180747	ENSG00000180747
chr16	21520449	21520450	Promoter (<=1kb)	16	21463205	21520444	57240	2	ENST00000522841	-6	ENSG00000180747	ENSG00000180747
chr13	21459404	21459405	Promoter (<=1kb)	13	21376124	21459370	83247	2	ENST00000400590	-35	ENSG00000180776	ENSG00000180776
chr8	143815104	143815105	Promoter (<=1kb)	8	143790926	143814968	24043	2	ENST00000377533	-137	ENSG00000180900	ENSG00000180900
chr16	69726639	69726640	Promoter (<=1kb)	16	69709401	69726668	17268	2	ENST00000379047	28	ENSG00000181019	ENSG00000181019
chr5	171387647	171387648	Promoter (<=1kb)	5	171387648	171411137	23490	1	ENST00000296930	0	ENSG00000181163	ENSG00000181163
chr10	12068877	12068878	Promoter (<=1kb)	10	12068972	12123225	54254	1	ENST00000263035	-94	ENSG00000181192	ENSG00000181192
chr4	37686620	37686621	Promoter (<=1kb)	4	37612901	37686376	73476	2	ENST00000454158	-245	ENSG00000181826	ENSG00000181826
chr21	39380312	39380313	Promoter (<=1kb)	21	39380354	39414288	33935	1	ENST00000623703	-41	ENSG00000182093	ENSG00000182093
chr17	75516428	75516429	Promoter (<=1kb)	17	75516525	75524739	8215	1	ENST00000333213	-96	ENSG00000182173	ENSG00000182173
chr21	46286350	46286351	Promoter (<=1kb)	21	46286355	46291930	5576	1	ENST00000468924	-4	ENSG00000182362	ENSG00000182362
chr3	184561674	184561675	Promoter (<=1kb)	3	184561784	184582409	20626	1	ENST00000330394	-109	ENSG00000182580	ENSG00000182580
chr14	71932295	71932296	Promoter (<=1kb)	14	71932439	72562476	630038	1	ENST00000553525	-143	ENSG00000182732	ENSG00000182732
chr12	55829702	55829703	Promoter (<=1kb)	12	55829745	55836244	6500	1	ENST00000478241	-42	ENSG00000182796	ENSG00000182796
chr14	105474131	105474132	Promoter (<=1kb)	14	105474150	105480170	6021	1	ENST00000329146	-18	ENSG00000182809	ENSG00000182809
chr3	32685188	32685189	Promoter (<=1kb)	3	32685220	32773616	88397	1	ENST00000435630	-31	ENSG00000182973	ENSG00000182973
chr15	99733530	99733531	Promoter (<=1kb)	15	99729498	99733561	4064	2	ENST00000484050	30	ENSG00000183060	ENSG00000183060
chr1	202889230	202889231	Promoter (<=1kb)	1	202878957	202889135	10179	2	ENST00000367262	-96	ENSG00000183155	ENSG00000183155
chr21	41767172	41767173	Promoter (<=1kb)	21	41739369	41767106	27738	2	ENST00000332512	-67	ENSG00000183421	ENSG00000183421
chr1	117605956	117605957	Promoter (<=1kb)	1	117605934	117628372	22439	1	ENST00000369448	23	ENSG00000183508	ENSG00000183508
chr21	39183459	39183460	Promoter (<=1kb)	21	39175590	39183488	7899	2	ENST00000380900	28	ENSG00000183527	ENSG00000183527
chr3	129278723	129278724	Promoter (<=1kb)	3	129278828	129304751	25924	1	ENST00000509042	-104	ENSG00000183624	ENSG00000183624
chr12	123384060	123384061	Promoter (<=1kb)	12	123384166	123408507	24342	1	ENST00000437519	-105	ENSG00000183955	ENSG00000183955
chr11	72080578	72080579	Promoter (<=1kb)	11	72080566	72095565	15000	1	ENST00000535883	13	ENSG00000184154	ENSG00000184154
chr22	21002130	21002131	Promoter (<=1kb)	22	21001292	21002118	827	2	ENST00000471723	-13	ENSG00000184436	ENSG00000184436
chr14	105248455	105248456	Promoter (<=1kb)	14	105248490	105251084	2595	1	ENST00000536364	-34	ENSG00000184887	ENSG00000184887
chr8	144326884	144326885	Promoter (<=1kb)	8	144314584	144326910	12327	2	ENST00000528718	25	ENSG00000185000	ENSG00000185000
chr15	90234073	90234074	Promoter (<=1kb)	15	90230246	90234047	3802	2	ENST00000612800	-27	ENSG00000185043	ENSG00000185043
chr5	140114054	140114055	Promoter (<=1kb)	5	140114123	140125619	11497	1	ENST00000331327	-68	ENSG00000185129	ENSG00000185129
chr8	143841030	143841031	Promoter (<=1kb)	8	143833721	143840974	7254	2	ENST00000442628	-57	ENSG00000185189	ENSG00000185189
chr15	101724477	101724478	Promoter (<=1kb)	15	101655980	101724442	68463	2	ENST00000615656	-36	ENSG00000185418	ENSG00000185418
chr12	53380098	53380099	Promoter (<=1kb)	12	53380176	53382577	2402	1	ENST00000551969	-77	ENSG00000185591	ENSG00000185591
chr8	100559776	100559777	Promoter (<=1kb)	8	100520772	100559784	39013	2	ENST00000519597	7	ENSG00000186106	ENSG00000186106
chr12	110742945	110742946	Promoter (<=1kb)	12	110719908	110742939	23032	2	ENST00000340766	-7	ENSG00000186298	ENSG00000186298
chr22	29603470	29603471	Promoter (<=1kb)	22	29603556	29698594	95039	1	ENST00000413209	-85	ENSG00000186575	ENSG00000186575
chr12	113221470	113221471	Promoter (<=1kb)	12	113221464	113260402	38939	1	ENST00000549279	7	ENSG00000186815	ENSG00000186815
chr3	38025168	38025169	Promoter (<=1kb)	3	38007498	38024787	17290	2	ENST00000463876	-382	ENSG00000187091	ENSG00000187091
chr3	28241540	28241541	Promoter (<=1kb)	3	28241584	28319762	78179	1	ENST00000477739	-43	ENSG00000187118	ENSG00000187118
chr9	76459138	76459139	Promoter (<=1kb)	9	76459152	76507414	48263	1	ENST00000444201	-13	ENSG00000187210	ENSG00000187210
chr2	112275438	112275439	Promoter (<=1kb)	2	112275594	112340059	64466	1	ENST00000409871	-155	ENSG00000188177	ENSG00000188177
chr15	78507444	78507445	Promoter (<=1kb)	15	78507564	78533670	26107	1	ENST00000388988	-119	ENSG00000188266	ENSG00000188266
chr20	20712814	20712815	Promoter (<=1kb)	20	20392767	20712488	319722	2	ENST00000202677	-327	ENSG00000188559	ENSG00000188559
chr16	11636548	11636549	Promoter (<=1kb)	16	11556557	11636381	79825	2	ENST00000574848	-168	ENSG00000189067	ENSG00000189067
chr7	75994744	75994745	Promoter (<=1kb)	7	75986837	75994659	7823	2	ENST00000493111	-86	ENSG00000189077	ENSG00000189077
chr3	190513937	190513938	Promoter (<=1kb)	3	190514051	190651519	137469	1	ENST00000072516	-113	ENSG00000196083	ENSG00000196083
chr20	59940395	59940396	Promoter (<=1kb)	20	59940439	59948680	8242	1	ENST00000360816	-43	ENSG00000196227	ENSG00000196227
chr15	90352259	90352260	Promoter (<=1kb)	15	90352245	90362847	10603	1	ENST00000354377	15	ENSG00000196391	ENSG00000196391
chr5	177497735	177497736	Promoter (<=1kb)	5	177491759	177497606	5848	2	ENST00000463411	-130	ENSG00000196923	ENSG00000196923
chr12	63843830	63843831	Promoter (<=1kb)	12	63844293	64162221	317929	1	ENST00000355086	-462	ENSG00000196935	ENSG00000196935
chr14	101964490	101964491	Promoter (<=1kb)	14	101964528	102050791	86264	1	ENST00000360184	-37	ENSG00000197102	ENSG00000197102
chr17	67366684	67366685	Promoter (<=1kb)	17	67337916	67366627	28712	2	ENST00000356126	-58	ENSG00000197170	ENSG00000197170
chr19	11197664	11197665	Promoter (<=1kb)	19	11193946	11197548	3603	2	ENST00000588724	-117	ENSG00000197256	ENSG00000197256
chr1	151059623	151059624	Promoter (<=1kb)	1	151052946	151059615	6670	2	ENST00000492796	-9	ENSG00000197622	ENSG00000197622
chr16	89490782	89490783	Promoter (<=1kb)	16	89490917	89510592	19676	1	ENST00000563783	-134	ENSG00000197912	ENSG00000197912
chr2	190319895	190319896	Promoter (<=1kb)	2	190203921	190319890	115970	2	ENST00000392332	-6	ENSG00000198130	ENSG00000198130
chr8	144755495	144755496	Promoter (<=1kb)	8	144720907	144755486	34580	2	ENST00000524394	-10	ENSG00000198169	ENSG00000198169
chr17	63773605	63773606	Promoter (<=1kb)	17	63773603	63792504	18902	1	ENST00000581135	3	ENSG00000198231	ENSG00000198231
chr14	52729965	52729966	Promoter (<=1kb)	14	52730180	52774941	44762	1	ENST00000442123	-214	ENSG00000198252	ENSG00000198252
chr7	1530585	1530586	Promoter (<=1kb)	7	1530714	1543043	12330	1	ENST00000343242	-128	ENSG00000198517	ENSG00000198517
chr8	142614662	142614663	Promoter (<=1kb)	8	142611044	142614472	3429	2	ENST00000356613	-191	ENSG00000198576	ENSG00000198576
chr3	131381677	131381678	Promoter (<=1kb)	3	131381671	131388830	7160	1	ENST00000537561	7	ENSG00000198585	ENSG00000198585
chr16	1943409	1943410	Promoter (<=1kb)	16	1938210	1943326	5117	2	ENST00000361871	-84	ENSG00000198736	ENSG00000198736
chr12	108515221	108515222	Promoter (<=1kb)	12	108515185	108521210	6026	1	ENST00000552695	37	ENSG00000198855	ENSG00000198855
chr14	77098129	77098130	Promoter (<=1kb)	14	77098126	77113566	15441	1	ENST00000555437	4	ENSG00000198894	ENSG00000198894
chr20	41028691	41028692	Promoter (<=1kb)	20	41028818	41124487	95670	1	ENST00000361337	-126	ENSG00000198900	ENSG00000198900
chr5	109410003	109410004	Promoter (<=1kb)	5	109334709	109409994	75286	2	ENST00000361189	-10	ENSG00000198961	ENSG00000198961
chr1	148263513	148263514	Promoter (<=1kb)	1	148263476	148263632	157	1	ENST00000363009	38	ENSG00000199879	ENSG00000199879
chr1	150561451	150561452	Promoter (<=1kb)	1	150561004	150561493	490	2	ENST00000369035	41	ENSG00000203804	ENSG00000203804
chr17	75905024	75905025	Promoter (<=1kb)	17	75904244	75905093	850	2	ENST00000410030	68	ENSG00000204316	ENSG00000204316
chr8	92966109	92966110	Promoter (<=1kb)	8	92886233	92966109	79877	2	ENST00000524037	-1	ENSG00000205133	ENSG00000205133
chr7	98252197	98252198	Promoter (<=1kb)	7	98245035	98252206	7172	2	ENST00000415086	8	ENSG00000205356	ENSG00000205356
chr7	32943227	32943228	Promoter (<=1kb)	7	32916815	32943176	26362	2	ENST00000381639	-52	ENSG00000205763	ENSG00000205763
chr3	123585204	123585205	Promoter (<=1kb)	3	123491554	123585185	93632	2	ENST00000383657	-20	ENSG00000206527	ENSG00000206527
chr3	10011182	10011183	Promoter (<=1kb)	3	10009888	10011177	1290	2	ENST00000429065	-6	ENSG00000206567	ENSG00000206567
chr1	143729574	143729575	Promoter (<=1kb)	1	143729407	143729570	164	2	ENST00000384010	-5	ENSG00000206737	ENSG00000206737
chr1	144412626	144412627	Promoter (<=1kb)	1	144412576	144412740	165	1	ENST00000384476	51	ENSG00000207205	ENSG00000207205
chr1	145918989	145918990	Promoter (<=1kb)	1	145919013	145920200	1188	1	ENST00000604273	-23	ENSG00000211451	ENSG00000211451
chr17	58352262	58352263	Promoter (<=1kb)	17	58345178	58352202	7025	2	ENST00000225504	-61	ENSG00000213246	ENSG00000213246
chr1	114716816	114716817	Promoter (<=1kb)	1	114704469	114716894	12426	2	ENST00000369535	77	ENSG00000213281	ENSG00000213281
chr2	96858143	96858144	Promoter (<=1kb)	2	96847985	96858095	10111	2	ENST00000393537	-49	ENSG00000213337	ENSG00000213337
chr20	25623849	25623850	Promoter (<=1kb)	20	25624045	25678074	54030	1	ENST00000414393	-195	ENSG00000213742	ENSG00000213742
chr17	64975548	64975549	Promoter (<=1kb)	17	64966550	64975568	9019	2	ENST00000430983	19	ENSG00000214174	ENSG00000214174
chr17	64837202	64837203	Promoter (<=1kb)	17	64782719	64837154	54436	2	ENST00000582986	-49	ENSG00000214176	ENSG00000214176
chr7	101245085	101245086	Promoter (<=1kb)	7	101239612	101245085	5474	2	ENST00000223136	-1	ENSG00000214253	ENSG00000214253
chr2	54723610	54723611	Promoter (<=1kb)	2	54723665	54816862	93198	1	ENST00000491655	-54	ENSG00000214595	ENSG00000214595
chr22	50563031	50563032	Promoter (<=1kb)	22	50551112	50562905	11794	2	ENST00000406915	-127	ENSG00000217442	ENSG00000217442
chr9	35080042	35080043	Promoter (<=1kb)	9	35073838	35080016	6179	2	ENST00000378643	-27	ENSG00000221829	ENSG00000221829
chr9	93095561	93095562	Promoter (<=1kb)	9	93094939	93095529	591	2	ENST00000428958	-33	ENSG00000223446	ENSG00000223446
chr16	71845887	71845888	Promoter (<=1kb)	16	71845991	71857333	11343	1	ENST00000427980	-103	ENSG00000224470	ENSG00000224470
chr9	112750633	112750634	Promoter (<=1kb)	9	112748902	112750456	1555	2	ENST00000440009	-178	ENSG00000226609	ENSG00000226609
chr4	52712329	52712330	Promoter (<=1kb)	4	52712404	52714137	1734	1	ENST00000411630	-74	ENSG00000226950	ENSG00000226950
chr1	202810919	202810920	Promoter (<=1kb)	1	202810954	202812156	1203	1	ENST00000553157	-34	ENSG00000228288	ENSG00000228288
chr17	66676576	66676577	Promoter (<=1kb)	17	66676372	66677404	1033	1	ENST00000457168	205	ENSG00000229330	ENSG00000229330
chr9	62838511	62838512	Promoter (<=1kb)	9	62837748	62838372	625	2	ENST00000417533	-140	ENSG00000229422	ENSG00000229422
chr17	81519604	81519605	Promoter (<=1kb)	17	81519040	81527776	8737	1	ENST00000442532	565	ENSG00000229848	ENSG00000229848
chr17	50866617	50866618	Promoter (<=1kb)	17	50866679	50868307	1629	1	ENST00000416263	-61	ENSG00000229980	ENSG00000229980
chr7	6081528	6081529	Promoter (<=1kb)	7	6081671	6093085	11415	1	ENST00000428901	-142	ENSG00000231704	ENSG00000231704
chr20	23358245	23358246	Promoter (<=1kb)	20	23356795	23358116	1322	2	ENST00000452395	-130	ENSG00000232645	ENSG00000232645
chr5	132369663	132369664	Promoter (<=1kb)	5	132366281	132369648	3368	2	ENST00000457998	-16	ENSG00000233006	ENSG00000233006
chr10	436700	436701	Promoter (<=1kb)	10	437561	441170	3610	1	ENST00000425723	-860	ENSG00000233021	ENSG00000233021
chr1	203305327	203305328	Promoter (<=1kb)	1	203298758	203305309	6552	2	ENST00000457348	-19	ENSG00000233791	ENSG00000233791
chr3	5187468	5187469	Promoter (<=1kb)	3	5156905	5187329	30425	2	ENST00000439325	-140	ENSG00000233912	ENSG00000233912
chr8	144137726	144137727	Promoter (<=1kb)	8	144137769	144140843	3075	1	ENST00000347708	-42	ENSG00000235173	ENSG00000235173
chr14	23301691	23301692	Promoter (<=1kb)	14	23296035	23301583	5549	2	ENST00000558058	-109	ENSG00000235194	ENSG00000235194
chr1	113929561	113929562	Promoter (<=1kb)	1	113927635	113929492	1858	2	ENST00000426237	-70	ENSG00000235527	ENSG00000235527
chr21	44509792	44509793	Promoter (<=1kb)	21	44510686	44515623	4938	1	ENST00000430181	-893	ENSG00000235890	ENSG00000235890
chr14	53217644	53217645	Promoter (<=1kb)	14	53217712	53687258	469547	1	ENST00000456100	-67	ENSG00000237356	ENSG00000237356
chr20	50166211	50166212	Promoter (<=1kb)	20	50163464	50166102	2639	2	ENST00000435301	-110	ENSG00000237595	ENSG00000237595
chr6	33391502	33391503	Promoter (<=1kb)	6	33391536	33409924	18389	1	ENST00000428849	-33	ENSG00000237649	ENSG00000237649
chr2	112645759	112645760	Promoter (<=1kb)	2	112641832	112645690	3859	2	ENST00000457336	-70	ENSG00000237753	ENSG00000237753
chr9	95426866	95426867	Promoter (<=1kb)	9	95414834	95426796	11963	2	ENST00000433644	-71	ENSG00000237857	ENSG00000237857
chr15	78751197	78751198	Promoter (<=1kb)	15	78752107	78753373	1267	1	ENST00000434914	-909	ENSG00000238166	ENSG00000238166
chr22	30289778	30289779	Promoter (<=1kb)	22	30285117	30289627	4511	2	ENST00000407689	-152	ENSG00000239282	ENSG00000239282
chr7	100335928	100335929	Promoter (<=1kb)	7	100336079	100351900	15822	1	ENST00000473757	-150	ENSG00000242294	ENSG00000242294
chr16	401810	401811	Promoter (<=1kb)	16	401826	412487	10662	1	ENST00000219481	-15	ENSG00000242612	ENSG00000242612
chr7	135662391	135662392	Promoter (<=1kb)	7	135662496	135691873	29378	1	ENST00000509448	-104	ENSG00000243317	ENSG00000243317
chr9	136790940	136790941	Promoter (<=1kb)	9	136791355	136793257	1903	1	ENST00000290079	-414	ENSG00000244187	ENSG00000244187
chr7	149285217	149285218	Promoter (<=1kb)	7	149285281	149293762	8482	1	ENST00000426347	-63	ENSG00000244560	ENSG00000244560
chr4	7103420	7103421	Promoter (<=1kb)	4	7101240	7103385	2146	2	ENST00000501888	-36	ENSG00000245468	ENSG00000245468
chr8	102239333	102239334	Promoter (<=1kb)	8	102239394	102252174	12781	1	ENST00000520820	-60	ENSG00000246263	ENSG00000246263
chr12	132710718	132710719	Promoter (<=1kb)	12	132710819	132719166	8348	1	ENST00000317555	-100	ENSG00000247077	ENSG00000247077
chr4	15002265	15002266	Promoter (<=1kb)	4	14909961	15002045	92085	2	ENST00000500394	-221	ENSG00000247624	ENSG00000247624
chr8	127794417	127794418	Promoter (<=1kb)	8	127794533	127890975	96443	1	ENST00000504719	-115	ENSG00000249859	ENSG00000249859
chr4	151408970	151408971	Promoter (<=1kb)	4	151407551	151408835	1285	2	ENST00000508847	-136	ENSG00000251611	ENSG00000251611
chr5	173145086	173145087	Promoter (<=1kb)	5	173144162	173145039	878	2	ENST00000521251	-48	ENSG00000253172	ENSG00000253172
chr8	134832604	134832605	Promoter (<=1kb)	8	134832747	134834482	1736	1	ENST00000521444	-142	ENSG00000254028	ENSG00000254028
chr8	143718958	143718959	Promoter (<=1kb)	8	143718246	143718891	646	2	ENST00000527908	-68	ENSG00000254548	ENSG00000254548
chr17	64497052	64497053	Promoter (<=1kb)	17	64477785	64497036	19252	2	ENST00000539111	-17	ENSG00000256525	ENSG00000256525
chr3	101676317	101676318	Promoter (<=1kb)	3	101676475	101679217	2743	1	ENST00000609682	-157	ENSG00000256628	ENSG00000256628
chr12	53054427	53054428	Promoter (<=1kb)	12	53053104	53054418	1315	2	ENST00000551890	-10	ENSG00000257337	ENSG00000257337
chr16	69330606	69330607	Promoter (<=1kb)	16	69328621	69330595	1975	2	ENST00000288022	-12	ENSG00000258429	ENSG00000258429
chr14	61751159	61751160	Promoter (<=1kb)	14	61715558	61751097	35540	2	ENST00000554254	-63	ENSG00000258667	ENSG00000258667
chr14	34982540	34982541	Promoter (<=1kb)	14	34963708	34982532	18825	2	ENST00000556705	-9	ENSG00000258704	ENSG00000258704
chr15	52019142	52019143	Promoter (<=1kb)	15	52010999	52019095	8097	2	ENST00000561318	-48	ENSG00000259438	ENSG00000259438
chr5	10353605	10353606	Promoter (<=1kb)	5	10352701	10353601	901	2	ENST00000561606	-5	ENSG00000259802	ENSG00000259802
chr16	67562125	67562126	Promoter (<=1kb)	16	67561411	67562309	899	2	ENST00000562846	183	ENSG00000259804	ENSG00000259804
chr7	39949459	39949460	Promoter (<=1kb)	7	39947522	39949755	2234	2	ENST00000569710	295	ENSG00000259826	ENSG00000259826
chr16	2673589	2673590	Promoter (<=1kb)	16	2672326	2673444	1119	2	ENST00000564160	-146	ENSG00000260565	ENSG00000260565
chr15	55408467	55408468	Promoter (<=1kb)	15	55355250	55408510	53261	2	ENST00000310958	42	ENSG00000260916	ENSG00000260916
chr16	82170322	82170323	Promoter (<=1kb)	16	82170296	82175803	5508	1	ENST00000563841	27	ENSG00000261029	ENSG00000261029
chr8	144291461	144291462	Promoter (<=1kb)	8	144264342	144291370	27029	2	ENST00000569403	-92	ENSG00000261236	ENSG00000261236
chr16	68237780	68237781	Promoter (<=1kb)	16	68236845	68237667	823	2	ENST00000564147	-114	ENSG00000261469	ENSG00000261469
chr16	8869169	8869170	Promoter (<=1kb)	16	8869251	8870032	782	1	ENST00000570290	-81	ENSG00000261481	ENSG00000261481
chr16	1078741	1078742	Promoter (<=1kb)	16	1077722	1078731	1010	2	ENST00000624643	-11	ENSG00000261713	ENSG00000261713
chr3	136752573	136752574	Promoter (<=1kb)	3	136752630	136755780	3151	1	ENST00000564748	-56	ENSG00000261758	ENSG00000261758
chr16	4253826	4253827	Promoter (<=1kb)	16	4245825	4253789	7965	2	ENST00000573042	-38	ENSG00000262468	ENSG00000262468
chr15	83067321	83067322	Promoter (<=1kb)	15	83067335	83067415	81	1	ENST00000584082	-13	ENSG00000263643	ENSG00000263643
chr1	150010850	150010851	Promoter (<=1kb)	1	149937812	150010676	72865	2	ENST00000581312	-175	ENSG00000264522	ENSG00000264522
chr17	63741885	63741886	Promoter (<=1kb)	17	63703456	63741878	38423	2	ENST00000447001	-8	ENSG00000266173	ENSG00000266173
chr16	2532022	2532023	Promoter (<=1kb)	16	2531922	2532005	84	2	ENST00000581887	-18	ENSG00000266232	ENSG00000266232
chr17	27332937	27332938	Promoter (<=1kb)	17	27333256	27348491	15236	1	ENST00000581118	-318	ENSG00000266313	ENSG00000266313
chr17	59964797	59964798	Promoter (<=1kb)	17	59964832	59973104	8273	1	ENST00000593015	-34	ENSG00000267302	ENSG00000267302
chr19	19776538	19776539	Promoter (<=1kb)	19	19776602	19834927	58326	1	ENST00000591884	-63	ENSG00000267419	ENSG00000267419
chr3	129893879	129893880	Promoter (<=1kb)	3	129893882	129905861	11980	1	ENST00000605698	-2	ENSG00000271270	ENSG00000271270
chr1	145958021	145958022	Promoter (<=1kb)	1	145933423	145958001	24579	2	ENST00000604000	-21	ENSG00000271601	ENSG00000271601
chr20	46689559	46689560	Promoter (<=1kb)	20	46689659	46690289	631	1	ENST00000606362	-99	ENSG00000271784	ENSG00000271784
chr6	10747674	10747675	Promoter (<=1kb)	6	10746953	10747663	711	2	ENST00000606652	-12	ENSG00000272097	ENSG00000272097
chr6	136550495	136550496	Promoter (<=1kb)	6	136550661	136552554	1894	1	ENST00000607749	-165	ENSG00000272189	ENSG00000272189
chr2	55617822	55617823	Promoter (<=1kb)	2	55617909	55618373	465	1	ENST00000608113	-86	ENSG00000272606	ENSG00000272606
chr12	121797291	121797292	Promoter (<=1kb)	12	121797511	121801972	4462	1	ENST00000609067	-219	ENSG00000272849	ENSG00000272849
chr17	64662341	64662342	Promoter (<=1kb)	17	64662278	64662378	101	2	ENST00000618769	36	ENSG00000274483	ENSG00000274483
chr1	120850916	120850917	Promoter (<=1kb)	1	120850819	120850985	167	2	ENST00000613023	68	ENSG00000275538	ENSG00000275538
chr13	19863755	19863756	Promoter (<=1kb)	13	19863858	19865048	1191	1	ENST00000620617	-102	ENSG00000275964	ENSG00000275964
chr12	121626469	121626470	Promoter (<=1kb)	12	121626550	121642040	15491	1	ENST00000616379	-80	ENSG00000276045	ENSG00000276045
chr1	144560837	144560838	Promoter (<=1kb)	1	144560666	144560829	164	2	ENST00000610976	-9	ENSG00000277918	ENSG00000277918
chr17	64780477	64780478	Promoter (<=1kb)	17	64780759	64780824	66	1	ENST00000617359	-281	ENSG00000278581	ENSG00000278581
chr16	29595558	29595559	Promoter (<=1kb)	16	29595130	29596137	1008	2	ENST00000623486	578	ENSG00000279583	ENSG00000279583
chr20	51767271	51767272	Promoter (1-2kb)	20	51596514	51768328	171815	2	ENST00000311637	1056	ENSG00000054793	ENSG00000054793
chr20	51800319	51800320	Promoter (1-2kb)	20	51791983	51801586	9604	2	ENST00000483130	1266	ENSG00000101115	ENSG00000101115
chr16	4768732	4768733	Promoter (1-2kb)	16	4765902	4767624	1723	2	ENST00000585977	-1109	ENSG00000103199	ENSG00000103199
chr19	14406066	14406067	Promoter (1-2kb)	19	14404370	14405605	1236	1	ENST00000591565	1697	ENSG00000123146	ENSG00000123146
chr16	90077494	90077495	Promoter (1-2kb)	16	90061452	90075930	14479	2	ENST00000564210	-1565	ENSG00000126856	ENSG00000126856
chr19	18279643	18279644	Promoter (1-2kb)	19	18280019	18280929	911	2	ENST00000600972	1285	ENSG00000130522	ENSG00000130522
chr15	66701027	66701028	Promoter (1-2kb)	15	66702228	66782848	80621	1	ENST00000288840	-1200	ENSG00000137834	ENSG00000137834
chr6	24359994	24359995	Promoter (1-2kb)	6	24171756	24358052	186297	2	ENST00000378454	-1943	ENSG00000146038	ENSG00000146038
chr7	1559129	1559130	Promoter (1-2kb)	7	1549898	1560821	10924	2	ENST00000421923	1691	ENSG00000164855	ENSG00000164855
chr8	144472521	144472522	Promoter (1-2kb)	8	144470582	144472808	2227	1	ENST00000531423	1940	ENSG00000167702	ENSG00000167702
chr11	65574387	65574388	Promoter (1-2kb)	11	65576038	65592650	16613	1	ENST00000309295	-1650	ENSG00000173442	ENSG00000173442
chr11	66022605	66022606	Promoter (1-2kb)	11	66016753	66021214	4462	2	ENST00000529244	-1392	ENSG00000175294	ENSG00000175294
chr8	143952842	143952843	Promoter (1-2kb)	8	143915153	143953920	38768	2	ENST00000354958	1077	ENSG00000178209	ENSG00000178209
chr1	153783821	153783822	Promoter (1-2kb)	1	153785720	153785821	102	2	ENST00000384312	1999	ENSG00000207039	ENSG00000207039
chr1	147084711	147084712	Promoter (1-2kb)	1	147082338	147083578	1241	2	ENST00000438469	-1134	ENSG00000230832	ENSG00000230832
chr2	25377001	25377002	Promoter (1-2kb)	2	25369173	25375845	6673	2	ENST00000431557	-1157	ENSG00000235072	ENSG00000235072
chr14	76785002	76785003	Promoter (1-2kb)	14	76782135	76786154	4020	2	ENST00000554058	1151	ENSG00000258301	ENSG00000258301
chr17	64776953	64776954	Promoter (1-2kb)	17	64778842	64778937	96	2	ENST00000583567	1983	ENSG00000265982	ENSG00000265982
chr17	75589296	75589297	Promoter (1-2kb)	17	75590341	75591246	906	1	ENST00000578564	-1044	ENSG00000266714	ENSG00000266714
chr16	2023342	2023343	Promoter (2-3kb)	16	2025356	2036389	11034	1	ENST00000567504	-2013	ENSG00000065054	ENSG00000065054
chr19	11293960	11293961	Promoter (2-3kb)	19	11296139	11306603	10465	1	ENST00000621731	-2178	ENSG00000130167	ENSG00000130167
chr1	204080566	204080567	Promoter (2-3kb)	1	204078129	204116627	38499	1	ENST00000528591	2438	ENSG00000143842	ENSG00000143842
chr16	84014076	84014077	Promoter (2-3kb)	16	84009667	84016756	7090	2	ENST00000568003	2679	ENSG00000166558	ENSG00000166558
chr8	139705985	139705986	Promoter (2-3kb)	8	139618006	139703056	85051	2	ENST00000520439	-2930	ENSG00000169427	ENSG00000169427
chr11	76788859	76788860	Promoter (2-3kb)	11	76791752	76798144	6393	1	ENST00000527881	-2892	ENSG00000182704	ENSG00000182704
chr14	105481034	105481035	Promoter (2-3kb)	14	105478592	105479293	702	1	ENST00000551738	2443	ENSG00000182809	ENSG00000182809
chr14	23237872	23237873	Promoter (2-3kb)	14	23240346	23272891	32546	1	ENST00000430154	-2473	ENSG00000215277	ENSG00000215277
chr16	89926197	89926198	Promoter (2-3kb)	16	89923366	89934001	10636	1	ENST00000553967	2832	ENSG00000258947	ENSG00000258947
chr19	13833780	13833781	Promoter (2-3kb)	19	13834516	13836289	1774	2	ENST00000587762	2508	ENSG00000267519	ENSG00000267519
chr8	144685979	144685980	Promoter (2-3kb)	8	144683169	144683464	296	1	ENST00000617099	2811	ENSG00000274772	ENSG00000274772
chr6	6687211	6687212	Promoter (2-3kb)	6	6685148	6686984	1837	1	ENST00000623345	2064	ENSG00000279368	ENSG00000279368
MCF7: TBX2 ChIP peaks containing NF-Y motif (hg38)					Consensus: RCCAATSRSMR
Chrom	Start	End	annotation	geneChr	geneStart	geneEnd	geneLength	geneStrand	transcriptId	distanceToTSS	geneName	geneId
chr12	52981092	52981093	Distal Intergenic	12	53006158	53042209	36052	1	ENST00000262056	-25065	ENSG00000063046	ENSG00000063046
chr20	47360827	47360828	Distal Intergenic	20	47285782	47356889	71108	2	ENST00000617418	-3939	ENSG00000101040	ENSG00000101040
chr20	57718602	57718603	Distal Intergenic	20	57659550	57711536	51987	2	ENST00000472841	-7067	ENSG00000124225	ENSG00000124225
chr6	53359521	53359522	Distal Intergenic	6	53354715	53355065	351	1	ENST00000406329	4807	ENSG00000219863	ENSG00000219863
chr2	61764407	61764408	Distal Intergenic	2	61803143	61803388	246	1	ENST00000416921	-38735	ENSG00000227361	ENSG00000227361
chr15	85168818	85168819	Distal Intergenic	15	85178628	85178806	179	2	ENST00000561005	9987	ENSG00000259270	ENSG00000259270
chr20	47576792	47576793	Intron (ENST00000372004/ENSG00000124151, intron 1 of 22)	20	47570935	47571015	81	1	ENST00000408367	5858	ENSG00000221294	ENSG00000221294
chr10	101095634	101095635	Intron (ENST00000445873/ENSG00000236311, intron 2 of 2)	10	101066395	101067059	665	1	ENST00000608812	29240	ENSG00000107821	ENSG00000107821
chr17	62800775	62800776	Intron (ENST00000456609/ENSG00000173838, intron 2 of 10)	17	62788507	62806640	18134	2	ENST00000583803	5864	ENSG00000173838	ENSG00000173838
chr14	93207180	93207181	Promoter (<=1kb)	14	93207241	93218557	11317	1	ENST00000554232	-60	ENSG00000012963	ENSG00000012963
chr16	75251715	75251716	Promoter (<=1kb)	16	75229030	75251609	22580	2	ENST00000162330	-107	ENSG00000050820	ENSG00000050820
chr9	136849358	136849359	Promoter (<=1kb)	9	136849425	136851024	1600	1	ENST00000462205	-66	ENSG00000054148	ENSG00000054148
chr10	5813549	5813550	Promoter (<=1kb)	10	5765223	5813549	48327	2	ENST00000380191	-1	ENSG00000057608	ENSG00000057608
chr17	59155517	59155518	Promoter (<=1kb)	17	59155499	59202568	47070	1	ENST00000262293	19	ENSG00000068489	ENSG00000068489
chr5	150357613	150357614	Promoter (<=1kb)	5	150357639	150400307	42669	1	ENST00000377797	-25	ENSG00000070814	ENSG00000070814
chr6	170584725	170584726	Promoter (<=1kb)	6	170581748	170584692	2945	2	ENST00000614056	-34	ENSG00000071994	ENSG00000071994
chr16	15650047	15650048	Promoter (<=1kb)	16	15650227	15726353	76127	1	ENST00000396354	-179	ENSG00000072864	ENSG00000072864
chr17	75525554	75525555	Promoter (<=1kb)	17	75525726	75575208	49483	1	ENST00000167462	-171	ENSG00000073350	ENSG00000073350
chr1	202342066	202342067	Promoter (<=1kb)	1	202331837	202341980	10144	2	ENST00000487227	-87	ENSG00000077152	ENSG00000077152
chr7	100428729	100428730	Promoter (<=1kb)	7	100400853	100428679	27827	2	ENST00000398027	-51	ENSG00000078487	ENSG00000078487
chr1	109042090	109042091	Promoter (<=1kb)	1	108970218	109042102	71885	2	ENST00000357672	11	ENSG00000085433	ENSG00000085433
chr17	44200177	44200178	Promoter (<=1kb)	17	44194240	44200113	5874	2	ENST00000593073	-65	ENSG00000087152	ENSG00000087152
chr14	52552676	52552677	Promoter (<=1kb)	14	52439259	52552522	113264	2	ENST00000554399	-155	ENSG00000087301	ENSG00000087301
chr14	102592513	102592514	Promoter (<=1kb)	14	102592661	102730576	137916	1	ENST00000262241	-147	ENSG00000089902	ENSG00000089902
chr1	172532981	172532982	Promoter (<=1kb)	1	172533118	172611831	78714	1	ENST00000616058	-136	ENSG00000094975	ENSG00000094975
chr9	98056586	98056587	Promoter (<=1kb)	9	98056739	98083075	26337	1	ENST00000210444	-152	ENSG00000095380	ENSG00000095380
chr14	54509731	54509732	Promoter (<=1kb)	14	54509812	54538281	28470	1	ENST00000554791	-80	ENSG00000100532	ENSG00000100532
chr20	54207851	54207852	Promoter (<=1kb)	20	54207847	54219953	12107	1	ENST00000371419	5	ENSG00000101132	ENSG00000101132
chr18	12991269	12991270	Promoter (<=1kb)	18	12991362	13059314	67953	1	ENST00000589596	-92	ENSG00000101639	ENSG00000101639
chr8	108443547	108443548	Promoter (<=1kb)	8	108443601	108455902	12302	1	ENST00000524143	-53	ENSG00000104412	ENSG00000104412
chr8	78666027	78666028	Promoter (<=1kb)	8	78666047	78719765	53719	1	ENST00000263849	-19	ENSG00000104427	ENSG00000104427
chr8	102412830	102412831	Promoter (<=1kb)	8	102253012	102412841	159830	2	ENST00000520539	10	ENSG00000104517	ENSG00000104517
chr8	143609718	143609719	Promoter (<=1kb)	8	143605547	143609773	4227	2	ENST00000377579	54	ENSG00000104524	ENSG00000104524
chr8	124998386	124998387	Promoter (<=1kb)	8	124998497	125022281	23785	1	ENST00000523430	-110	ENSG00000104549	ENSG00000104549
chr7	99438832	99438833	Promoter (<=1kb)	7	99434925	99438755	3831	2	ENST00000419981	-78	ENSG00000106246	ENSG00000106246
chr7	100539071	100539072	Promoter (<=1kb)	7	100539211	100562874	23664	1	ENST00000430857	-139	ENSG00000106351	ENSG00000106351
chr7	7968667	7968668	Promoter (<=1kb)	7	7968794	8089080	120287	1	ENST00000223145	-126	ENSG00000106415	ENSG00000106415
chr9	79571685	79571686	Promoter (<=1kb)	9	79571773	79725499	153727	1	ENST00000376552	-87	ENSG00000106829	ENSG00000106829
chr17	65137311	65137312	Promoter (<=1kb)	17	65137431	65158791	21361	1	ENST00000583473	-119	ENSG00000108370	ENSG00000108370
chr17	47970925	47970926	Promoter (<=1kb)	17	47971008	47974409	3402	1	ENST00000579853	-82	ENSG00000108465	ENSG00000108465
chr17	55422134	55422135	Promoter (<=1kb)	17	55392613	55421992	29380	2	ENST00000262065	-143	ENSG00000108960	ENSG00000108960
chr11	64878687	64878688	Promoter (<=1kb)	11	64851642	64878719	27078	2	ENST00000320631	31	ENSG00000110047	ENSG00000110047
chr11	68030623	68030624	Promoter (<=1kb)	11	68030627	68036644	6018	1	ENST00000313468	-3	ENSG00000110717	ENSG00000110717
chr12	6943859	6943860	Promoter (<=1kb)	12	6943834	6946002	2169	1	ENST00000537087	26	ENSG00000111678	ENSG00000111678
chr12	106774275	106774276	Promoter (<=1kb)	12	106774595	106889316	114722	1	ENST00000392837	-319	ENSG00000111785	ENSG00000111785
chr6	33418306	33418307	Promoter (<=1kb)	6	33416442	33418317	1876	2	ENST00000374500	10	ENSG00000112514	ENSG00000112514
chr6	42984409	42984410	Promoter (<=1kb)	6	42984499	43012342	27844	1	ENST00000485511	-89	ENSG00000112640	ENSG00000112640
chr5	75337087	75337088	Promoter (<=1kb)	5	75337168	75362104	24937	1	ENST00000287936	-80	ENSG00000113161	ENSG00000113161
chr5	173328448	173328449	Promoter (<=1kb)	5	173325834	173328447	2614	2	ENST00000519511	-2	ENSG00000113739	ENSG00000113739
chr3	194136102	194136103	Promoter (<=1kb)	3	194136145	194138732	2588	1	ENST00000232424	-42	ENSG00000114315	ENSG00000114315
chr2	62705477	62705478	Promoter (<=1kb)	2	62705652	62764336	58685	1	ENST00000427809	-174	ENSG00000115504	ENSG00000115504
chr1	117060137	117060138	Promoter (<=1kb)	1	117060303	117107453	47151	1	ENST00000369466	-165	ENSG00000116830	ENSG00000116830
chr1	145607969	145607970	Promoter (<=1kb)	1	145607990	145670463	62474	1	ENST00000460277	-20	ENSG00000117262	ENSG00000117262
chr14	73950157	73950158	Promoter (<=1kb)	14	73950219	73959355	9137	1	ENST00000553462	-61	ENSG00000119723	ENSG00000119723
chr2	30146764	30146765	Promoter (<=1kb)	2	30146941	30160533	13593	1	ENST00000379519	-176	ENSG00000119801	ENSG00000119801
chr9	4792745	4792746	Promoter (<=1kb)	9	4792834	4861075	68242	1	ENST00000615460	-88	ENSG00000120158	ENSG00000120158
chr8	101205831	101205832	Promoter (<=1kb)	8	101198939	101205732	6794	2	ENST00000519882	-100	ENSG00000120963	ENSG00000120963
chr9	36190760	36190761	Promoter (<=1kb)	9	36190856	36212061	21206	1	ENST00000433436	-95	ENSG00000122705	ENSG00000122705
chr19	14496250	14496251	Promoter (<=1kb)	19	14477760	14496149	18390	2	ENST00000393028	-102	ENSG00000123159	ENSG00000123159
chr20	59032422	59032423	Promoter (<=1kb)	20	59025467	59032382	6916	2	ENST00000243997	-41	ENSG00000124172	ENSG00000124172
chr20	41618546	41618547	Promoter (<=1kb)	20	41402101	41618494	216394	2	ENST00000373233	-53	ENSG00000124177	ENSG00000124177
chr20	41136972	41136973	Promoter (<=1kb)	20	41136960	41175721	38762	1	ENST00000244007	13	ENSG00000124181	ENSG00000124181
chr20	49982848	49982849	Promoter (<=1kb)	20	49982999	49988886	5888	1	ENST00000244050	-150	ENSG00000124216	ENSG00000124216
chr2	71130614	71130615	Promoter (<=1kb)	2	71130632	71139425	8794	1	ENST00000498451	-17	ENSG00000124383	ENSG00000124383
chr17	75289503	75289504	Promoter (<=1kb)	17	75278238	75289510	11273	2	ENST00000580273	6	ENSG00000125454	ENSG00000125454
chr20	31605202	31605203	Promoter (<=1kb)	20	31605283	31606515	1233	1	ENST00000376105	-80	ENSG00000125968	ENSG00000125968
chr22	21642144	21642145	Promoter (<=1kb)	22	21642261	21644298	2038	1	ENST00000248958	-116	ENSG00000128228	ENSG00000128228
chr15	52295814	52295815	Promoter (<=1kb)	15	52192322	52295798	103477	2	ENST00000261839	-17	ENSG00000128833	ENSG00000128833
chr19	10569123	10569124	Promoter (<=1kb)	19	10566601	10569059	2459	2	ENST00000335766	-65	ENSG00000129355	ENSG00000129355
chr19	11529205	11529206	Promoter (<=1kb)	19	11505916	11529174	23259	2	ENST00000270517	-32	ENSG00000130159	ENSG00000130159
chr1	28259484	28259485	Promoter (<=1kb)	1	28259527	28282491	22965	1	ENST00000253063	-42	ENSG00000130766	ENSG00000130766
chr16	85689083	85689084	Promoter (<=1kb)	16	85676198	85688999	12802	2	ENST00000253462	-85	ENSG00000131153	ENSG00000131153
chr1	205813323	205813324	Promoter (<=1kb)	1	205789093	205813176	24084	2	ENST00000367137	-148	ENSG00000133065	ENSG00000133065
chr1	117121818	117121819	Promoter (<=1kb)	1	117118034	117121792	3759	2	ENST00000485032	-27	ENSG00000134253	ENSG00000134253
chr2	9631110	9631111	Promoter (<=1kb)	2	9583972	9631014	47043	2	ENST00000238081	-97	ENSG00000134308	ENSG00000134308
chr9	129835390	129835391	Promoter (<=1kb)	9	129835417	129858547	23131	1	ENST00000494971	-26	ENSG00000136878	ENSG00000136878
chr12	48682370	48682371	Promoter (<=1kb)	12	48679761	48682238	2478	2	ENST00000550870	-133	ENSG00000139620	ENSG00000139620
chr12	49741395	49741396	Promoter (<=1kb)	12	49741544	49758265	16722	1	ENST00000549966	-148	ENSG00000139644	ENSG00000139644
chr15	100602386	100602387	Promoter (<=1kb)	15	100566914	100602240	35327	2	ENST00000314742	-147	ENSG00000140471	ENSG00000140471
chr16	81096490	81096491	Promoter (<=1kb)	16	81081961	81096403	14443	2	ENST00000315467	-88	ENSG00000140905	ENSG00000140905
chr16	1964899	1964900	Promoter (<=1kb)	16	1962052	1964860	2809	2	ENST00000343262	-40	ENSG00000140988	ENSG00000140988
chr17	60677757	60677758	Promoter (<=1kb)	17	60677848	60747279	69432	1	ENST00000591147	-90	ENSG00000141376	ENSG00000141376
chr1	150876765	150876766	Promoter (<=1kb)	1	150809705	150876768	67064	2	ENST00000358595	2	ENSG00000143437	ENSG00000143437
chr1	154870426	154870427	Promoter (<=1kb)	1	154697455	154870280	172826	2	ENST00000271915	-147	ENSG00000143603	ENSG00000143603
chr5	142770288	142770289	Promoter (<=1kb)	5	142770384	143226485	456102	1	ENST00000274498	-95	ENSG00000145819	ENSG00000145819
chr5	178153973	178153974	Promoter (<=1kb)	5	178149460	178153967	4508	2	ENST00000274606	-7	ENSG00000145912	ENSG00000145912
chr5	178130898	178130899	Promoter (<=1kb)	5	178130996	178148568	17573	1	ENST00000313386	-97	ENSG00000145916	ENSG00000145916
chr7	3301139	3301140	Promoter (<=1kb)	7	3301448	4269000	967553	1	ENST00000404826	-308	ENSG00000146555	ENSG00000146555
chr9	121370372	121370373	Promoter (<=1kb)	9	121338988	121370304	31317	2	ENST00000538954	-69	ENSG00000148175	ENSG00000148175
chr9	129036614	129036615	Promoter (<=1kb)	9	129036621	129042400	5780	1	ENST00000477088	-6	ENSG00000148343	ENSG00000148343
chr10	102918191	102918192	Promoter (<=1kb)	10	102918293	103090221	171929	1	ENST00000369878	-101	ENSG00000148842	ENSG00000148842
chr20	62122338	62122339	Promoter (<=1kb)	20	62122461	62128030	5570	1	ENST00000370915	-122	ENSG00000149657	ENSG00000149657
chr5	123512167	123512168	Promoter (<=1kb)	5	123512191	123545956	33766	1	ENST00000508708	-23	ENSG00000151292	ENSG00000151292
chr2	43226718	43226719	Promoter (<=1kb)	2	43222402	43226609	4208	2	ENST00000282388	-110	ENSG00000152518	ENSG00000152518
chr3	120742653	120742654	Promoter (<=1kb)	3	120742637	120750700	8064	1	ENST00000484715	17	ENSG00000153767	ENSG00000153767
chr8	102655774	102655775	Promoter (<=1kb)	8	102648779	102655902	7124	2	ENST00000285407	127	ENSG00000155090	ENSG00000155090
chr10	97498695	97498696	Promoter (<=1kb)	10	97458324	97498720	40397	2	ENST00000438925	24	ENSG00000155229	ENSG00000155229
chr10	74176744	74176745	Promoter (<=1kb)	10	74176686	74709303	532618	1	ENST00000372734	59	ENSG00000156110	ENSG00000156110
chr8	123072590	123072591	Promoter (<=1kb)	8	123072680	123152150	79471	1	ENST00000287380	-89	ENSG00000156787	ENSG00000156787
chr9	95317633	95317634	Promoter (<=1kb)	9	95099054	95317702	218649	2	ENST00000289081	68	ENSG00000158169	ENSG00000158169
chr21	33542923	33542924	Promoter (<=1kb)	21	33503933	33542892	38960	2	ENST00000424203	-32	ENSG00000159131	ENSG00000159131
chr17	63484864	63484865	Promoter (<=1kb)	17	63484868	63489040	4173	1	ENST00000579204	-3	ENSG00000159640	ENSG00000159640
chr1	155324401	155324402	Promoter (<=1kb)	1	155324441	155330729	6289	1	ENST00000462780	-39	ENSG00000160753	ENSG00000160753
chr5	179821655	179821656	Promoter (<=1kb)	5	179820921	179837218	16298	1	ENST00000510187	735	ENSG00000161011	ENSG00000161011
chr17	75667266	75667267	Promoter (<=1kb)	17	75667251	75690716	23466	1	ENST00000583170	16	ENSG00000161526	ENSG00000161526
chr1	181088619	181088620	Promoter (<=1kb)	1	181088712	181092899	4188	1	ENST00000367577	-92	ENSG00000162783	ENSG00000162783
chr1	150364085	150364086	Promoter (<=1kb)	1	150364650	150476566	111917	1	ENST00000401000	-564	ENSG00000163125	ENSG00000163125
chr5	173056344	173056345	Promoter (<=1kb)	5	173056352	173092330	35979	1	ENST00000522692	-7	ENSG00000164463	ENSG00000164463
chr8	79767925	79767926	Promoter (<=1kb)	8	79764010	79767863	3854	2	ENST00000354724	-63	ENSG00000164683	ENSG00000164683
chr8	89902475	89902476	Promoter (<=1kb)	8	89902534	89927888	25355	1	ENST00000451899	-58	ENSG00000164823	ENSG00000164823
chr8	100952158	100952159	Promoter (<=1kb)	8	100918577	100952129	33553	2	ENST00000395958	-30	ENSG00000164924	ENSG00000164924
chr8	94949415	94949416	Promoter (<=1kb)	8	94925972	94949411	23440	2	ENST00000342697	-5	ENSG00000164938	ENSG00000164938
chr8	93916855	93916856	Promoter (<=1kb)	8	93916856	93922275	5420	1	ENST00000520614	0	ENSG00000164951	ENSG00000164951
chr12	69585338	69585339	Promoter (<=1kb)	12	69585334	69601570	16237	1	ENST00000299300	5	ENSG00000166226	ENSG00000166226
chr16	75464831	75464832	Promoter (<=1kb)	16	75447310	75464737	17428	2	ENST00000566980	-95	ENSG00000166822	ENSG00000166822
chr16	31094835	31094836	Promoter (<=1kb)	16	31090842	31094760	3919	2	ENST00000300851	-76	ENSG00000167397	ENSG00000167397
chr19	16111681	16111682	Promoter (<=1kb)	19	16111629	16134234	22606	1	ENST00000300935	53	ENSG00000167461	ENSG00000167461
chr16	88663187	88663188	Promoter (<=1kb)	16	88662102	88663161	1060	2	ENST00000562741	-27	ENSG00000167508	ENSG00000167508
chr12	53079491	53079492	Promoter (<=1kb)	12	53064316	53079420	15105	2	ENST00000301463	-72	ENSG00000167778	ENSG00000167778
chr17	78187216	78187217	Promoter (<=1kb)	17	78174075	78187233	13159	2	ENST00000301634	16	ENSG00000167900	ENSG00000167900
chr2	241686894	241686895	Promoter (<=1kb)	2	241675747	241686944	11198	2	ENST00000400770	49	ENSG00000168393	ENSG00000168393
chr2	112764692	112764693	Promoter (<=1kb)	2	112736607	112764677	28071	2	ENST00000302450	-16	ENSG00000169607	ENSG00000169607
chr14	105021228	105021229	Promoter (<=1kb)	14	105009573	105021148	11576	2	ENST00000336219	-81	ENSG00000170779	ENSG00000170779
chr17	60392385	60392386	Promoter (<=1kb)	17	60209417	60392408	182992	2	ENST00000590133	22	ENSG00000170832	ENSG00000170832
chr2	46699000	46699001	Promoter (<=1kb)	2	46698952	46763129	64178	1	ENST00000306503	49	ENSG00000171150	ENSG00000171150
chr5	693434	693435	Promoter (<=1kb)	5	659862	693395	33534	2	ENST00000360578	-40	ENSG00000171368	ENSG00000171368
chr5	40679808	40679809	Promoter (<=1kb)	5	40679930	40681680	1751	1	ENST00000514343	-121	ENSG00000171522	ENSG00000171522
chr3	121835082	121835083	Promoter (<=1kb)	3	121769994	121835079	65086	2	ENST00000393650	-4	ENSG00000173226	ENSG00000173226
chr8	125429959	125429960	Promoter (<=1kb)	8	125430321	125438405	8085	1	ENST00000311922	-361	ENSG00000173334	ENSG00000173334
chr12	48852191	48852192	Promoter (<=1kb)	12	48829764	48852163	22400	2	ENST00000308025	-29	ENSG00000174243	ENSG00000174243
chr12	110281109	110281110	Promoter (<=1kb)	12	110281116	110351090	69975	1	ENST00000308664	-6	ENSG00000174437	ENSG00000174437
chr10	131900603	131900604	Promoter (<=1kb)	10	131900644	131956547	55904	1	ENST00000422256	-40	ENSG00000175470	ENSG00000175470
chr1	114670191	114670192	Promoter (<=1kb)	1	114582848	114670111	87264	2	ENST00000393276	-81	ENSG00000175984	ENSG00000175984
chr15	84600922	84600923	Promoter (<=1kb)	15	84600986	84620649	19664	1	ENST00000540936	-63	ENSG00000176371	ENSG00000176371
chr12	132687437	132687438	Promoter (<=1kb)	12	132681028	132687365	6338	2	ENST00000539357	-73	ENSG00000177084	ENSG00000177084
chr15	75640309	75640310	Promoter (<=1kb)	15	75639087	75640323	1237	2	ENST00000403490	13	ENSG00000177971	ENSG00000177971
chr2	64751266	64751267	Promoter (<=1kb)	2	64636533	64751005	114473	2	ENST00000476805	-262	ENSG00000179833	ENSG00000179833
chr16	30371179	30371180	Promoter (<=1kb)	16	30370934	30376698	5765	1	ENST00000563718	246	ENSG00000180209	ENSG00000180209
chr11	73876890	73876891	Promoter (<=1kb)	11	73876155	73876901	747	2	ENST00000537581	10	ENSG00000181924	ENSG00000181924
chr1	151790479	151790480	Promoter (<=1kb)	1	151782780	151790480	7701	2	ENST00000463553	0	ENSG00000182134	ENSG00000182134
chr15	99104961	99104962	Promoter (<=1kb)	15	99105035	99135589	30555	1	ENST00000336292	-73	ENSG00000182253	ENSG00000182253
chr8	143430879	143430880	Promoter (<=1kb)	8	143428060	143430406	2347	2	ENST00000333480	-474	ENSG00000182759	ENSG00000182759
chr1	117605956	117605957	Promoter (<=1kb)	1	117605934	117628372	22439	1	ENST00000369448	23	ENSG00000183508	ENSG00000183508
chr12	123384060	123384061	Promoter (<=1kb)	12	123384166	123408507	24342	1	ENST00000437519	-105	ENSG00000183955	ENSG00000183955
chr11	72080578	72080579	Promoter (<=1kb)	11	72080566	72095565	15000	1	ENST00000535883	13	ENSG00000184154	ENSG00000184154
chr9	92765025	92765026	Promoter (<=1kb)	9	92711363	92764812	53450	2	ENST00000375512	-214	ENSG00000185963	ENSG00000185963
chr22	29603470	29603471	Promoter (<=1kb)	22	29603556	29698594	95039	1	ENST00000413209	-85	ENSG00000186575	ENSG00000186575
chr6	34249089	34249090	Promoter (<=1kb)	6	34246395	34249055	2661	2	ENST00000335352	-35	ENSG00000186577	ENSG00000186577
chr16	89816710	89816711	Promoter (<=1kb)	16	89798919	89816657	17739	2	ENST00000543736	-54	ENSG00000187741	ENSG00000187741
chr8	144462956	144462957	Promoter (<=1kb)	8	144449931	144462861	12931	2	ENST00000530374	-96	ENSG00000187954	ENSG00000187954
chr7	100148741	100148742	Promoter (<=1kb)	7	100148907	100154203	5297	1	ENST00000341942	-165	ENSG00000188186	ENSG00000188186
chr15	78507444	78507445	Promoter (<=1kb)	15	78507564	78533670	26107	1	ENST00000388988	-119	ENSG00000188266	ENSG00000188266
chr7	75994744	75994745	Promoter (<=1kb)	7	75986837	75994659	7823	2	ENST00000493111	-86	ENSG00000189077	ENSG00000189077
chr15	90352259	90352260	Promoter (<=1kb)	15	90352245	90362847	10603	1	ENST00000354377	15	ENSG00000196391	ENSG00000196391
chr20	50510285	50510286	Promoter (<=1kb)	20	50510321	50584760	74440	1	ENST00000541713	-35	ENSG00000196396	ENSG00000196396
chr2	98869468	98869469	Promoter (<=1kb)	2	98826988	98869362	42375	2	ENST00000423771	-107	ENSG00000196872	ENSG00000196872
chr10	8053470	8053471	Promoter (<=1kb)	10	8050450	8053484	3035	2	ENST00000355358	13	ENSG00000197308	ENSG00000197308
chr11	13668483	13668484	Promoter (<=1kb)	11	13668670	13732346	63677	1	ENST00000354817	-186	ENSG00000197601	ENSG00000197601
chr5	177426524	177426525	Promoter (<=1kb)	5	177426496	177433189	6694	1	ENST00000511244	29	ENSG00000198055	ENSG00000198055
chr3	131381677	131381678	Promoter (<=1kb)	3	131381671	131388830	7160	1	ENST00000537561	7	ENSG00000198585	ENSG00000198585
chr12	108515221	108515222	Promoter (<=1kb)	12	108515185	108521210	6026	1	ENST00000552695	37	ENSG00000198855	ENSG00000198855
chr8	92966109	92966110	Promoter (<=1kb)	8	92886233	92966109	79877	2	ENST00000524037	-1	ENSG00000205133	ENSG00000205133
chr7	98252197	98252198	Promoter (<=1kb)	7	98245035	98252206	7172	2	ENST00000415086	8	ENSG00000205356	ENSG00000205356
chr21	39349346	39349347	Promoter (<=1kb)	21	39342315	39349344	7030	2	ENST00000492280	-3	ENSG00000205581	ENSG00000205581
chr17	50866617	50866618	Promoter (<=1kb)	17	50866679	50868307	1629	1	ENST00000416263	-61	ENSG00000229980	ENSG00000229980
chr20	23358245	23358246	Promoter (<=1kb)	20	23356795	23358116	1322	2	ENST00000452395	-130	ENSG00000232645	ENSG00000232645
chr3	5187468	5187469	Promoter (<=1kb)	3	5156905	5187329	30425	2	ENST00000439325	-140	ENSG00000233912	ENSG00000233912
chr9	81689908	81689909	Promoter (<=1kb)	9	81689713	81776900	87188	1	ENST00000437181	196	ENSG00000233926	ENSG00000233926
chr11	62727530	62727531	Promoter (<=1kb)	11	62690275	62727384	37110	2	ENST00000403734	-147	ENSG00000234857	ENSG00000234857
chr8	144137726	144137727	Promoter (<=1kb)	8	144137769	144140843	3075	1	ENST00000347708	-42	ENSG00000235173	ENSG00000235173
chr2	112645759	112645760	Promoter (<=1kb)	2	112641832	112645690	3859	2	ENST00000457336	-70	ENSG00000237753	ENSG00000237753
chr20	50153821	50153822	Promoter (<=1kb)	20	50124044	50153734	29691	2	ENST00000453505	-88	ENSG00000240849	ENSG00000240849
chr7	149285217	149285218	Promoter (<=1kb)	7	149285281	149293762	8482	1	ENST00000426347	-63	ENSG00000244560	ENSG00000244560
chr12	53054427	53054428	Promoter (<=1kb)	12	53053104	53054418	1315	2	ENST00000551890	-10	ENSG00000257337	ENSG00000257337
chr16	2673589	2673590	Promoter (<=1kb)	16	2672326	2673444	1119	2	ENST00000564160	-146	ENSG00000260565	ENSG00000260565
chr8	144291461	144291462	Promoter (<=1kb)	8	144264342	144291370	27029	2	ENST00000569403	-92	ENSG00000261236	ENSG00000261236
chr15	92904382	92904383	Promoter (<=1kb)	15	92904399	92904475	77	1	ENST00000577670	-16	ENSG00000264173	ENSG00000264173
chr17	81395377	81395378	Promoter (<=1kb)	17	81395475	81466331	70857	1	ENST00000584436	-97	ENSG00000266074	ENSG00000266074
chr1	145958021	145958022	Promoter (<=1kb)	1	145933423	145958001	24579	2	ENST00000604000	-21	ENSG00000271601	ENSG00000271601
chr13	19863755	19863756	Promoter (<=1kb)	13	19863858	19865048	1191	1	ENST00000620617	-102	ENSG00000275964	ENSG00000275964
chr12	132594127	132594128	Promoter (<=1kb)	12	132593031	132593698	668	2	ENST00000613771	-430	ENSG00000277186	ENSG00000277186
chr20	51767271	51767272	Promoter (1-2kb)	20	51596514	51768328	171815	2	ENST00000311637	1056	ENSG00000054793	ENSG00000054793
chr9	35604196	35604197	Promoter (1-2kb)	9	35605305	35610032	4728	1	ENST00000620767	-1108	ENSG00000107140	ENSG00000107140
chr15	66701027	66701028	Promoter (1-2kb)	15	66702228	66782848	80621	1	ENST00000288840	-1200	ENSG00000137834	ENSG00000137834
chr5	88661185	88661186	Promoter (1-2kb)	5	88540831	88659835	119005	2	ENST00000508885	-1351	ENSG00000245526	ENSG00000245526
chr14	76785002	76785003	Promoter (1-2kb)	14	76782135	76786154	4020	2	ENST00000554058	1151	ENSG00000258301	ENSG00000258301
chr16	75517443	75517444	Promoter (1-2kb)	16	75504658	75516280	11623	2	ENST00000571737	-1164	ENSG00000262583	ENSG00000262583
chr16	30814496	30814497	Promoter (1-2kb)	16	30816030	30816302	273	1	ENST00000612622	-1533	ENSG00000274848	ENSG00000274848
chr1	26865271	26865272	Promoter (2-3kb)	1	26863138	26864457	1320	1	ENST00000339276	2134	ENSG00000175793	ENSG00000175793
chr16	89926197	89926198	Promoter (2-3kb)	16	89923366	89934001	10636	1	ENST00000553967	2832	ENSG00000258947	ENSG00000258947
chr19	13833780	13833781	Promoter (2-3kb)	19	13834516	13836289	1774	2	ENST00000587762	2508	ENSG00000267519	ENSG00000267519
MCF7: TBX2 ChIP peaks containing CTCF motif (hg38)					Consensus: YGCCMYCTRSYGGHB
Chrom	Start	End	annotation	geneChr	geneStart	geneEnd	geneLength	geneStrand	transcriptId	distanceToTSS	geneName	geneId
chr12	51532069	51532070	Distal Intergenic	12	51501828	51509196	7369	1	ENST00000546875	30242	ENSG00000050438	ENSG00000050438
chr20	59571687	59571688	Distal Intergenic	20	59577509	59847711	270203	1	ENST00000359926	-5821	ENSG00000087495	ENSG00000087495
chr20	47384202	47384203	Distal Intergenic	20	47285782	47356889	71108	2	ENST00000617418	-27314	ENSG00000101040	ENSG00000101040
chr17	64025955	64025956	Distal Intergenic	17	64002596	64020634	18039	2	ENST00000418105	-5322	ENSG00000108622	ENSG00000108622
chr20	48620610	48620611	Distal Intergenic	20	48642113	48642738	626	2	ENST00000496915	22127	ENSG00000124126	ENSG00000124126
chr20	43749941	43749942	Distal Intergenic	20	43726164	43726998	835	2	ENST00000373003	-22944	ENSG00000124196	ENSG00000124196
chr20	49979179	49979180	Distal Intergenic	20	49982999	49988886	5888	1	ENST00000244050	-3819	ENSG00000124216	ENSG00000124216
chr20	58210000	58210001	Distal Intergenic	20	58218495	58228653	10159	2	ENST00000457363	18652	ENSG00000124227	ENSG00000124227
chr20	58179753	58179754	Distal Intergenic	20	58150904	58161150	10247	1	ENST00000371168	28850	ENSG00000124237	ENSG00000124237
chr20	50790855	50790856	Distal Intergenic	20	50794894	50877177	82284	1	ENST00000358791	-4038	ENSG00000124243	ENSG00000124243
chr5	139518058	139518059	Distal Intergenic	5	139526431	139626855	100425	1	ENST00000511725	-8372	ENSG00000131508	ENSG00000131508
chr2	73177553	73177554	Distal Intergenic	2	73088942	73156721	67780	2	ENST00000475951	-20833	ENSG00000135631	ENSG00000135631
chr10	122268233	122268234	Distal Intergenic	10	122271306	122338162	66857	1	ENST00000260723	-3072	ENSG00000138152	ENSG00000138152
chr16	2904339	2904340	Distal Intergenic	16	2898755	2899365	611	1	ENST00000572786	5585	ENSG00000162076	ENSG00000162076
chr2	30711884	30711885	Distal Intergenic	2	30729541	30732484	2944	2	ENST00000490786	20599	ENSG00000162949	ENSG00000162949
chr1	204807386	204807387	Distal Intergenic	1	204828651	205010924	182274	1	ENST00000404977	-21264	ENSG00000163531	ENSG00000163531
chr1	116139254	116139255	Distal Intergenic	1	116123873	116128247	4375	1	ENST00000464946	15382	ENSG00000173212	ENSG00000173212
chr7	1170060	1170061	Distal Intergenic	7	1160026	1160759	734	2	ENST00000478137	-9302	ENSG00000178381	ENSG00000178381
chr17	61417009	61417010	Distal Intergenic	17	61411751	61413280	1530	1	ENST00000623772	5259	ENSG00000187013	ENSG00000187013
chr1	148255004	148255005	Distal Intergenic	1	148263476	148263632	157	1	ENST00000363009	-8471	ENSG00000199879	ENSG00000199879
chr2	10435121	10435122	Distal Intergenic	2	10446714	10446849	136	2	ENST00000383906	11727	ENSG00000206633	ENSG00000206633
chr3	64484632	64484633	Distal Intergenic	3	64511755	64511857	103	1	ENST00000391038	-27122	ENSG00000212340	ENSG00000212340
chr2	84926002	84926003	Distal Intergenic	2	84915868	84916660	793	1	ENST00000449856	10135	ENSG00000213399	ENSG00000213399
chr9	134443545	134443546	Distal Intergenic	9	134505472	134521442	15971	1	ENST00000444936	-61926	ENSG00000223795	ENSG00000223795
chr1	116817802	116817803	Distal Intergenic	1	116775104	116775623	520	2	ENST00000456305	-42180	ENSG00000225079	ENSG00000225079
chr20	59519621	59519622	Distal Intergenic	20	59515191	59516039	849	1	ENST00000443747	4431	ENSG00000227282	ENSG00000227282
chr20	59525689	59525690	Distal Intergenic	20	59515191	59516039	849	1	ENST00000443747	10499	ENSG00000227282	ENSG00000227282
chr1	117759068	117759069	Distal Intergenic	1	117778087	117778506	420	2	ENST00000423940	19437	ENSG00000228217	ENSG00000228217
chr1	115546310	115546311	Distal Intergenic	1	115556826	115557475	650	1	ENST00000422460	-10515	ENSG00000229101	ENSG00000229101
chr20	57089827	57089828	Distal Intergenic	20	57105741	57107128	1388	1	ENST00000442780	-15913	ENSG00000231078	ENSG00000231078
chr2	70142795	70142796	Distal Intergenic	2	70124036	70125317	1282	2	ENST00000414141	-17479	ENSG00000231327	ENSG00000231327
chr20	50460928	50460929	Distal Intergenic	20	50479767	50479991	225	1	ENST00000444980	-18838	ENSG00000231715	ENSG00000231715
chr1	116485479	116485480	Distal Intergenic	1	116452646	116478842	26197	2	ENST00000443219	-6638	ENSG00000233154	ENSG00000233154
chr20	53915930	53915931	Distal Intergenic	20	53940160	53942508	2349	1	ENST00000450473	-24229	ENSG00000236352	ENSG00000236352
chr20	57047480	57047481	Distal Intergenic	20	57054790	57054841	52	1	ENST00000459516	-7309	ENSG00000238644	ENSG00000238644
chr1	115596007	115596008	Distal Intergenic	1	115606471	115606768	298	1	ENST00000463843	-10463	ENSG00000239984	ENSG00000239984
chr12	52879625	52879626	Distal Intergenic	12	52885429	52886385	957	1	ENST00000485823	-5803	ENSG00000241146	ENSG00000241146
chr1	201559861	201559862	Distal Intergenic	1	201520056	201520549	494	1	ENST00000482594	39806	ENSG00000242150	ENSG00000242150
chr5	1555417	1555418	Distal Intergenic	5	1544107	1551710	7604	2	ENST00000503113	-3708	ENSG00000251532	ENSG00000251532
chr9	121546192	121546193	Distal Intergenic	9	121539876	121539962	87	1	ENST00000517131	6317	ENSG00000252940	ENSG00000252940
chr20	51307009	51307010	Distal Intergenic	20	51377235	51377321	87	2	ENST00000516531	70311	ENSG00000263645	ENSG00000263645
chr20	31613032	31613033	Distal Intergenic	20	31607186	31607240	55	1	ENST00000578262	5847	ENSG00000264395	ENSG00000264395
chr20	47205818	47205819	Distal Intergenic	20	47166967	47167058	92	1	ENST00000584070	38852	ENSG00000264901	ENSG00000264901
chr20	47196556	47196557	Distal Intergenic	20	47166967	47167058	92	1	ENST00000584070	29590	ENSG00000264901	ENSG00000264901
chr20	49611267	49611268	Distal Intergenic	20	49586681	49586774	94	1	ENST00000583835	24587	ENSG00000265225	ENSG00000265225
chr12	54214838	54214839	Distal Intergenic	12	54231397	54231476	80	2	ENST00000577868	16637	ENSG00000265371	ENSG00000265371
chr1	114033429	114033430	Distal Intergenic	1	114001433	114002235	803	2	ENST00000604433	-31195	ENSG00000270780	ENSG00000270780
chr1	114346676	114346677	Distal Intergenic	1	114353986	114355178	1193	1	ENST00000604963	-7309	ENSG00000271419	ENSG00000271419
chr2	113604268	113604269	Downstream (1-2kb)	2	113599036	113601261	2226	2	ENST00000437401	-3008	ENSG00000236397	ENSG00000236397
chr3	9500710	9500711	Exon (ENST00000287585/ENSG00000156959, exon 1 of 4)	3	9475050	9475659	610	1	ENST00000466826	25661	ENSG00000168137	ENSG00000168137
chr20	54649598	54649599	Intron (ENST00000262593/ENSG00000101134, intron 7 of 7)	20	54554933	54555557	625	1	ENST00000484860	94666	ENSG00000101134	ENSG00000101134
chr16	87461610	87461611	Intron (ENST00000268616/ENSG00000140948, intron 1 of 12)	16	87467138	87467654	517	1	ENST00000610567	-5527	ENSG00000276393	ENSG00000276393
chr1	204162639	204162640	Intron (ENST00000272190/ENSG00000143839, intron 1 of 9)	1	204154819	204166322	11504	2	ENST00000272190	3682	ENSG00000143839	ENSG00000143839
chr21	43975618	43975619	Intron (ENST00000291572/ENSG00000160216, intron 7 of 9)	21	43971403	43981412	10010	1	ENST00000484865	4216	ENSG00000160216	ENSG00000160216
chr10	132163660	132163661	Intron (ENST00000298622/ENSG00000188385, intron 19 of 23)	10	132143716	132184809	41094	1	ENST00000477275	19945	ENSG00000188385	ENSG00000188385
chr17	67475624	67475625	Intron (ENST00000299954/ENSG00000154217, intron 1 of 8)	17	67471489	67471585	97	1	ENST00000384955	4136	ENSG00000207688	ENSG00000207688
chr5	16552894	16552895	Intron (ENST00000306320/ENSG00000154153, intron 3 of 8)	5	16475231	16509436	34206	2	ENST00000509977	-43459	ENSG00000154153	ENSG00000154153
chr20	51624431	51624432	Intron (ENST00000311637/ENSG00000054793, intron 13 of 22)	20	51391228	51562831	171604	2	ENST00000609507	-61601	ENSG00000101096	ENSG00000101096
chr1	201704365	201704366	Intron (ENST00000367302/ENSG00000134369, intron 3 of 29)	1	201719508	201719627	120	1	ENST00000577455	-15142	ENSG00000264802	ENSG00000264802
chr1	115052715	115052716	Intron (ENST00000369516/ENSG00000134198, intron 7 of 7)	1	115050445	115058425	7981	2	ENST00000491992	5709	ENSG00000134198	ENSG00000134198
chr20	44610127	44610128	Intron (ENST00000372891/ENSG00000168734, intron 4 of 5)	20	44614308	44619037	4730	1	ENST00000349959	-4180	ENSG00000168734	ENSG00000168734
chr8	124593082	124593083	Intron (ENST00000378017/ENSG00000170873, intron 3 of 13)	8	124579631	124580648	1018	1	ENST00000606244	13452	ENSG00000272486	ENSG00000272486
chr14	99563309	99563310	Intron (ENST00000380243/ENSG00000205476, intron 1 of 5)	14	99516265	99572975	56711	2	ENST00000556348	9665	ENSG00000205476	ENSG00000205476
chr17	58587890	58587891	Intron (ENST00000389934/ENSG00000121101, intron 16 of 32)	17	58565752	58573251	7500	2	ENST00000581147	-14640	ENSG00000121101	ENSG00000121101
chr9	133144613	133144614	Intron (ENST00000393160/ENSG00000160271, intron 1 of 17)	9	133097720	133149334	51615	2	ENST00000393160	4720	ENSG00000160271	ENSG00000160271
chr21	40386513	40386514	Intron (ENST00000400454/ENSG00000171587, intron 3 of 32)	21	40383083	40385358	2276	1	ENST00000455354	3431	ENSG00000235123	ENSG00000235123
chr1	16621208	16621209	Intron (ENST00000412962/ENSG00000215908, intron 7 of 7)	1	16617391	16617729	339	1	ENST00000607700	3818	ENSG00000271732	ENSG00000271732
chr17	66728127	66728128	Intron (ENST00000413366/ENSG00000154229, intron 8 of 16)	17	66676372	66677404	1033	1	ENST00000457168	51756	ENSG00000229330	ENSG00000229330
chr2	26961884	26961885	Intron (ENST00000416226/ENSG00000230286, intron 1 of 1)	2	26970612	27027196	56585	1	ENST00000233121	-8727	ENSG00000084764	ENSG00000084764
chr14	94001906	94001907	Intron (ENST00000444118/ENSG00000175699, intron 6 of 8)	14	93997340	93999460	2121	1	ENST00000449472	4567	ENSG00000175699	ENSG00000175699
chr7	106009609	106009610	Intron (ENST00000470188/ENSG00000128536, intron 7 of 14)	7	106015124	106022448	7325	1	ENST00000468477	-5514	ENSG00000128536	ENSG00000128536
chr7	1455451	1455452	Intron (ENST00000472100/ENSG00000164877, intron 1 of 15)	7	1428619	1459365	30747	2	ENST00000472100	3913	ENSG00000164877	ENSG00000164877
chr20	48636005	48636006	Intron (ENST00000482556/ENSG00000124126, intron 15 of 21)	20	48642113	48642738	626	2	ENST00000496915	6732	ENSG00000124126	ENSG00000124126
chr3	64533809	64533810	Intron (ENST00000498707/ENSG00000163638, intron 37 of 39)	3	64516915	64539217	22303	2	ENST00000467257	5407	ENSG00000163638	ENSG00000163638
chr11	119481499	119481500	Intron (ENST00000498979/ENSG00000245248, intron 3 of 3)	11	119444991	119445519	529	2	ENST00000529668	-35981	ENSG00000255377	ENSG00000255377
chr17	49570200	49570201	Intron (ENST00000514506/ENSG00000249906, intron 1 of 2)	17	49505657	49574064	68408	2	ENST00000514506	3863	ENSG00000249906	ENSG00000249906
chr11	15650154	15650155	Intron (ENST00000532242/ENSG00000254695, intron 1 of 2)	11	15643885	15705368	61484	1	ENST00000532242	6270	ENSG00000254695	ENSG00000254695
chr12	49234647	49234648	Intron (ENST00000550574/ENSG00000167553, intron 2 of 2)	12	49228043	49269937	41895	1	ENST00000552125	6605	ENSG00000167553	ENSG00000167553
chr15	50003851	50003852	Intron (ENST00000559726/ENSG00000104043, intron 8 of 28)	15	49982443	49982561	119	1	ENST00000364216	21409	ENSG00000201086	ENSG00000201086
chr17	49395184	49395185	Intron (ENST00000576461/ENSG00000262039, intron 2 of 2)	17	49400429	49400800	372	2	ENST00000462104	5615	ENSG00000186244	ENSG00000186244
chr2	70302104	70302105	Promoter (<=1kb)	2	70295975	70302090	6116	2	ENST00000037869	-15	ENSG00000035141	ENSG00000035141
chr16	75251715	75251716	Promoter (<=1kb)	16	75229030	75251609	22580	2	ENST00000162330	-107	ENSG00000050820	ENSG00000050820
chr16	22297263	22297264	Promoter (<=1kb)	16	22297375	22335101	37727	1	ENST00000615879	-111	ENSG00000058600	ENSG00000058600
chr17	60078695	60078696	Promoter (<=1kb)	17	60072221	60078912	6692	2	ENST00000593228	216	ENSG00000068097	ENSG00000068097
chr12	32679192	32679193	Promoter (<=1kb)	12	32679200	32745552	66353	1	ENST00000452533	-7	ENSG00000087470	ENSG00000087470
chr14	50116626	50116627	Promoter (<=1kb)	14	50109537	50116600	7064	2	ENST00000395859	-27	ENSG00000100483	ENSG00000100483
chr14	54509731	54509732	Promoter (<=1kb)	14	54509812	54538281	28470	1	ENST00000554791	-80	ENSG00000100532	ENSG00000100532
chr20	54207851	54207852	Promoter (<=1kb)	20	54207847	54219953	12107	1	ENST00000371419	5	ENSG00000101132	ENSG00000101132
chrX	154378774	154378775	Promoter (<=1kb)	23	154379197	154381523	2327	1	ENST00000369842	-422	ENSG00000102119	ENSG00000102119
chr16	4624376	4624377	Promoter (<=1kb)	16	4624790	4690974	66185	1	ENST00000262370	-413	ENSG00000102858	ENSG00000102858
chr16	67155534	67155535	Promoter (<=1kb)	16	67154833	67155418	586	2	ENST00000566247	-117	ENSG00000102871	ENSG00000102871
chr16	353167	353168	Promoter (<=1kb)	16	297844	352673	54830	2	ENST00000481769	-495	ENSG00000103126	ENSG00000103126
chr16	23557532	23557533	Promoter (<=1kb)	16	23522014	23557375	35362	2	ENST00000449606	-158	ENSG00000103356	ENSG00000103356
chr15	49621024	49621025	Promoter (<=1kb)	15	49621037	49629967	8931	1	ENST00000557968	-12	ENSG00000104047	ENSG00000104047
chr8	67064337	67064338	Promoter (<=1kb)	8	67064368	67196263	131896	1	ENST00000262210	-30	ENSG00000104218	ENSG00000104218
chr8	89984240	89984241	Promoter (<=1kb)	8	89978282	89984237	5956	2	ENST00000517337	-4	ENSG00000104320	ENSG00000104320
chr17	65137311	65137312	Promoter (<=1kb)	17	65137431	65158791	21361	1	ENST00000583473	-119	ENSG00000108370	ENSG00000108370
[truncated: 778 more rows]
